# Supplementary material for: Genome-Wide Association Study of Phytic Acid in Wheat Grain Unravels Markers for Improving Biofortification
Source: Front Plant Sci. 2022 Feb 15;13:830147. doi: 10.3389/fpls.2022.830147 (PMC8886111; doi:10.3389/fpls.2022.830147)
Supplement: Supplementary file 2 [file Data_Sheet_2.xlsx]

## Sheet: Table S1
Marker	Chromosome	Physical position	Phytic acid 2016_pvalue	Phytic acid 2017_pvalue	Mean Phytic acid_pvalue	Phytic acid 2016_Percentage variation explained	Phytic acid 2017_Percentage variation explained	Mean Phytic acid_Percentage variation explained
wsnp_BE444579B_Ta_2_1	3B	unaligned	6e-06	3.46e-05	2.91e-08	8.72	7.52	12.55
BobWhite_c34689_116	7D	573694961	2.74e-05	5e-06	6.5e-08	6.31	7.64	10.48
IACX8282	5A	549214927	1.32e-05	0.000415	4.98e-07	6.83	4.5	9
RFL_Contig3550_457	2A	724737995	0.000355	7.96e-06	7e-07	4.54	7.3	8.76
BS00009885_51	1A	31781591	0.000907	1.5e-05	3.09e-06	4.99	8.15	9.03
Excalibur_c48387_58	5D	543272435	0.00204	0.000911	6.14e-06	4.4	5.06	8.52
BS00069899_51	2D	66461532	0.000483	9.25e-05	8.64e-06	5.45	6.77	8.26
RAC875_rep_c109207_706	2B	69015153	0.00191	4.15e-05	1.72e-05	3.41	6.12	6.5
RAC875_rep_c109215_398	1B	548896025	0.000254	0.207	0.000286	5.92	1.12	5.71
Kukri_c9545_864	4B	601533348	0.00594	0.0182	0.000352	3.63	2.87	5.56
IAAV2328	5A	555540549	0.00413	0.109	0.000692	3.89	1.58	5.08
Kukri_c1281_515	6A	433964625	0.00704	0.004	0.000701	3.5	3.97	5.07
IACX11246	4D	485525208	0.00982	0.0574	0.000772	3.26	2.04	5
RAC875_c39141_55	5B	479501818	0.000219	0.078	0.000797	6.03	1.82	4.98
BS00109999_51	6D	448430364	0.0052	0.00323	0.000857	3.72	4.13	4.93
BS00067417_51	6B	696468301	0.00885	0.0466	0.000888	3.34	2.19	4.9
IAAV5761	6A	567933456	0.000697	0.05	0.000959	5.18	2.14	4.85
BobWhite_c20591_89	1D	494555909	0.0392	0.105	0.00106	2.28	1.6	4.78
BobWhite_c23888_124	6A	60431226	0.0646	0.000241	0.00107	1.92	6.05	4.77
Ra_c15730_3403	1D	431427774	0.000376	0.401	0.00117	5.63	0.65	4.71
IAAV1990	2A	717147205	0.0125	0.0628	0.00147	2.19	1.23	3.51
Ku_c1065_1346	2A	717147205	0.0125	0.0628	0.00147	2.19	1.23	3.51
Excalibur_c36481_1319	2A	717940874	0.0125	0.0628	0.00147	2.19	1.23	3.51
JD_c11109_572	2A	717941306	0.0125	0.0628	0.00147	2.19	1.23	3.51
Excalibur_c31707_302	7B	680113563	0.043	0.36	0.00152	2.21	0.72	4.52
BS00091887_51	3A	695729696	0.222	0.007	0.00158	1.05	3.56	4.49
Excalibur_c76979_970	5B	479197178	0.0099	0.00609	0.00162	2.34	2.69	3.45
Tdurum_contig32579_121	6B	680084744	0.00164	0.0227	0.00164	4.56	2.71	4.47
BS00003935_51	3A	695729821	0.205	0.0073	0.00175	1.11	3.53	4.42
Tdurum_contig42153_3742	2A	28015739	0.00701	0.00238	0.00187	3.51	4.35	4.37
GENE-3918_443	6D	460471517	0.0191	0.0469	0.00193	2.79	2.18	4.35
BS00101087_51	7B	678030538	0.694	0.0228	0.00203	0.25	2.7	4.31
Excalibur_c1236_444	1A	530236376	0.000349	0.307	0.00209	5.69	0.84	4.29
Excalibur_c16570_925	1D	431705988	0.000349	0.307	0.00209	5.69	0.84	4.29
D_GDS7LZN02GSCOW_131	1D	433272939	0.000349	0.307	0.00209	5.69	0.84	4.29
Kukri_c3474_395	4D	477894697	0.00313	0.0943	0.00213	4.09	1.68	4.28
Kukri_c6364_1243	6D	9471173	0.219	0.0102	0.00224	1.06	3.29	4.24
Excalibur_c7033_159	1A	481652509	0.0555	0.0192	0.00247	2.03	2.83	4.17
Kukri_c30819_246	6A	431144281	0.0177	0.00565	0.00265	2.84	3.72	4.12
BS00106143_51	4B	604204052	0.0288	0.0144	0.00265	2.5	3.04	4.12
Kukri_c22826_137	7B	743415720	0.0262	0.0501	0.0027	2.56	2.13	4.11
BS00065324_51	1A	503376333	0.0184	0.00535	0.00283	2.81	3.76	4.08
BS00021728_51	1A	504246961	0.0184	0.00535	0.00283	2.81	3.76	4.08
Excalibur_c13901_98	5D	548368169	0.133	0.00185	0.00287	0.79	4.54	4.07
Ra_c2279_718	5D	548368505	0.133	0.00185	0.00287	0.79	4.54	4.07
BS00089081_51	5D	549579307	0.133	0.00185	0.00287	0.79	4.54	4.07
IACX640	1A	529666321	0.000681	0.459	0.00289	5.2	0.55	4.06
RAC875_rep_c79167_809	3D	561455598	0.213	0.0133	0.00295	1.08	3.1	4.05
Ra_c11906_1618	1A	520338749	0.00129	0.466	0.00341	4.73	0.54	3.94
Excalibur_c8396_300	1A	529669094	0.00072	0.499	0.00353	5.16	0.49	3.92
Excalibur_c3258_402	1A	530234659	0.00072	0.499	0.00353	5.16	0.49	3.92
Ex_c68201_1182	1D	430565264	0.00072	0.499	0.00353	5.16	0.49	3.92
Kukri_c87370_400	1D	432229409	0.00072	0.499	0.00353	5.16	0.49	3.92
RAC875_c5341_106	1D	432711249	0.00072	0.499	0.00353	5.16	0.49	3.92
Excalibur_c8301_1555	1D	433276844	0.00072	0.499	0.00353	5.16	0.49	3.92
GENE-4005_179	6D	424637474	0.00181	0.0434	0.00353	4.48	2.24	3.92
Kukri_rep_c69713_363	6D	424640402	0.00181	0.0434	0.00353	4.48	2.24	3.92
Excalibur_rep_c102143_58	5B	12573446	0.117	0.0132	0.00359	1.5	3.1	3.91
Excalibur_c19976_382	4B	619078908	0.169	0.00298	0.0038	1.24	4.19	3.87
RAC875_c48671_172	7B	749423949	0.0107	0.222	0.0039	3.2	1.07	3.85
BS00056927_51	7A	127348917	0.0165	0.0984	0.00413	2.89	1.65	3.81
RAC875_c33034_408	6B	122294647	0.0466	0.151	0.00413	2.15	1.34	3.81
Kukri_c37241_513	6A	22528192	0.00642	0.0852	0.00423	3.57	1.75	3.79
RAC875_c82406_177	6D	2268998	0.000785	0.57	0.00424	5.09	0.4	3.79
BS00063008_51	4B	605162864	0.00315	0.114	0.00433	3.08	0.88	2.81
BS00021658_51	6B	679286214	0.00636	0.01	0.00445	3.58	3.3	3.76
BS00099290_51	6A	438579488	0.0296	0.00505	0.00449	2.48	3.8	3.75
Tdurum_contig46611_1061	7A	575436676	0.107	0.00571	0.00451	0.91	2.74	2.79
CAP7_c756_531	5D	544614760	0.103	0.0118	0.00455	1.59	3.18	3.74
GENE-0171_87	1B	673641143	0.0284	0.0296	0.00473	2.51	2.51	3.71
RAC875_c1227_1471	7A	582635626	0.199	0.00314	0.00473	1.13	4.15	3.71
Ku_c5191_340	6D	444136456	0.0107	0.0367	0.00497	3.2	2.36	3.68
Kukri_c79633_169	2B	777143525	0.148	0.0218	0.00501	0.73	2.74	3.67
BS00048757_51	3A	38037262	0.00634	0.189	0.0052	3.58	1.18	3.65
CAP11_c5660_100	3B	18822229	0.0853	0.0433	0.00523	1.73	2.24	3.64
CAP11_c3464_68	1A	511502192	0.0141	0.00887	0.00525	3.01	3.39	3.64
Tdurum_contig42487_1555	7A	721224382	0.00226	0.55	0.00538	4.33	0.42	3.62
Ex_c13223_1847	6A	17910858	0.019	0.0598	0.00543	2.79	2.01	3.62
D_contig06122_208	1D	408408349	0.032	0.0059	0.00563	2.42	3.69	3.59
Ku_c5560_2665	1D	408408350	0.032	0.0059	0.00563	2.42	3.69	3.59
RFL_Contig799_2434	6B	686416101	0.00521	0.0594	0.00564	3.72	2.01	3.59
Excalibur_c8188_693	1B	553020410	0.0301	0.00532	0.00569	2.46	3.76	3.58
IAAV4068	6A	565468231	0.00854	0.0505	0.00573	3.37	2.13	3.58
Kukri_c92979_195	1B	9711621	0.114	0.00299	0.00575	1.52	4.18	3.58
Kukri_c17618_874	6A	22524400	0.0158	0.0885	0.00577	2.92	1.73	3.57
RAC875_c34515_86	4A	623951116	0.0149	0.0649	0.00583	2.97	1.95	3.57
BobWhite_c15763_205	3A	724057588	0.176	0.00174	0.00589	0.64	3.52	2.62
CAP7_c2089_140	1B	685288402	0.146	0.123	0.00594	1.35	1.49	3.55
RAC875_c4287_2984	5B	479500768	0.0133	0.00731	0.00596	3.05	3.53	3.55
Tdurum_contig30909_76	7B	743304167	0.0318	0.105	0.00596	2.43	1.6	3.55
Excalibur_c25276_314	6D	4281507	0.00286	0.317	0.00602	4.15	0.81	3.54
BS00065292_51	5A	555542319	0.032	0.143	0.0061	2.42	1.38	3.53
BS00030571_51	4B	602404467	0.0108	0.112	0.00616	3.19	1.56	3.53
BS00064041_51	4B	602781552	0.0108	0.112	0.00616	3.19	1.56	3.53
RAC875_c56040_216	4B	603148911	0.0108	0.112	0.00616	3.19	1.56	3.53
Tdurum_contig45618_1089	7A	736690270	0.0136	0.331	0.00623	3.03	0.78	3.52
Excalibur_c31044_482	4D	485524985	0.0845	0.0317	0.00623	1.73	2.47	3.52
Tdurum_contig14482_1013	2B	777115675	0.00181	0.474	0.00634	4.49	0.53	3.51
Excalibur_c1935_1762	7B	706859770	0.0225	0.147	0.00641	2.67	1.36	3.5
Excalibur_c1935_1885	7B	706859893	0.0225	0.147	0.00641	2.67	1.36	3.5
Ku_c10179_1837	7B	629579557	0.0356	0.0816	0.00645	2.35	1.78	3.49
RAC875_c24401_277	3B	795570699	0.0252	0.0391	0.00649	1.76	1.52	2.56
BobWhite_c13202_462	6B	720507067	0.00104	0.207	0.00661	4.89	1.12	3.48
BS00021702_51	1D	414565902	0.0186	0.00362	0.00665	2.81	4.05	3.47
IAAV6837	6A	421527450	0.0461	0.00775	0.00667	2.16	3.49	3.47
Excalibur_c1935_1234	7A	706907277	0.0225	0.229	0.0067	2.67	1.04	3.47
IAAV1543	7A	706909289	0.0225	0.229	0.0067	2.67	1.04	3.47
RFL_Contig658_1166	5D	399148904	0.0116	0.0102	0.00686	3.14	3.29	3.45
BS00074855_51	5A	609870544	0.0174	0.243	0.00686	2.85	1	3.45
Kukri_c3582_87	1A	474642192	0.0522	0.044	0.0069	2.07	2.23	3.45
Tdurum_contig569_263	6D	462321946	0.2	0.0832	0.00695	1.12	1.77	3.44
Kukri_c9406_337	6A	601224125	0.0124	0.22	0.00703	3.1	1.08	3.43
Excalibur_c10358_1800	6D	1773398	0.594	0.00325	0.00709	0.36	4.12	3.43
GENE-0112_64	1D	375955420	0.0898	0.0291	0.00713	1.69	2.53	3.42
RAC875_c49612_102	1D	412023765	0.0226	0.00578	0.00714	2.67	3.7	3.42
BS00062631_51	1A	563781033	0.198	0.168	0.00721	1.13	1.27	3.42
IACX1549	1D	431428430	0.000527	0.798	0.00725	5.39	0.16	3.41
Ra_c21676_178	1D	410464891	0.0429	0.00539	0.00727	2.21	3.75	3.41
IAAV5841	1D	415393488	0.0429	0.00539	0.00727	2.21	3.75	3.41
CAP11_c1740_41	5A	536677335	0.142	0.0038	0.00728	1.37	4.01	3.41
IACX662	1A	480832500	0.0143	0.0666	0.00732	3	1.93	3.41
BS00082640_51	6A	568505010	0.0153	0.02	0.00732	2.95	2.8	3.4
RAC875_c24376_704	5B	479197716	0.0492	0.00948	0.00737	2.11	3.34	3.4
BS00022605_51	6A	432248086	0.0237	0.00903	0.0074	2.63	3.38	3.4
BS00044593_51	7A	127045796	0.0137	0.298	0.00745	3.03	0.86	3.39
Ku_c10377_335	6A	16570626	0.0312	0.0545	0.00749	2.44	2.07	3.39
GENE-1388_21	2D	618152450	0.00282	0.221	0.00757	4.16	1.07	3.38
BS00093145_51	6A	23411709	0.00282	0.221	0.00757	4.16	1.07	3.38
Ra_c2279_730	5D	548368517	0.133	0.000558	0.00759	0.79	4.3	2.46
RAC875_c26469_363	2B	65100871	0.00335	0.115	0.0077	4.04	1.54	3.37
RAC875_c15229_108	2B	65114041	0.00335	0.115	0.0077	4.04	1.54	3.37
BobWhite_rep_c51373_453	2B	121367430	0.203	0.0517	0.00778	1.11	2.11	3.36
IAAV7487	2B	121367430	0.203	0.0517	0.00778	1.11	2.11	3.36
D_GCE8AKX02J2BYY_249	5D	543237654	0.029	0.0308	0.0078	2.49	2.49	3.36
Kukri_c17942_239	4A	626063724	0.0512	0.0151	0.00781	2.09	3	3.36
IAAV980	2B	122697195	0.145	0.0729	0.00786	1.35	1.87	3.35
RAC875_c41114_390	5D	543836603	0.0503	0.107	0.00802	1.34	0.92	2.43
RAC875_c7752_549	1D	12536171	0.0373	0.0556	0.00807	2.31	2.06	3.34
Tdurum_contig50845_215	1A	14163002	0.0118	0.0621	0.00813	3.13	1.98	3.33
RAC875_c34939_86	7B	741577378	0.142	0.0755	0.00813	1.37	1.84	3.33
GENE-0511_161	1A	511100305	0.0428	0.00547	0.00821	2.21	3.74	3.32
Kukri_c12758_2101	1D	410501086	0.0428	0.00547	0.00821	2.21	3.74	3.32
Tdurum_contig41918_2140	7B	628464925	0.0421	0.059	0.00822	2.22	2.02	3.32
IAAV2480	2D	77131618	0.145	0.0919	0.00823	1.35	1.7	3.32
Kukri_rep_c85389_715	2B	105991618	0.0852	0.184	0.00827	1.73	1.2	3.32
Kukri_c57399_314	2B	422732037	0.1	0.0105	0.00834	1.61	3.27	3.31
Jagger_c4901_95	3B	43556351	0.0693	0.0928	0.00861	1.87	1.69	3.29
BS00022768_51	1D	412224068	0.0181	0.00444	0.0089	2.83	3.9	3.27
Excalibur_c34189_122	7A	717257472	0.0141	0.765	0.00893	3.01	0.19	3.27
Excalibur_c6704_782	1A	591929091	0.236	0.184	0.00904	1.01	1.2	3.26
RAC875_c40434_373	1D	485106039	0.236	0.184	0.00904	1.01	1.2	3.26
Excalibur_c1289_927	5B	687164321	0.0303	0.0708	0.0091	2.46	1.89	3.25
Ku_c5228_402	5D	548367681	0.208	0.000657	0.00913	1.1	5.31	3.25
tplb0044b20_1610	3B	750137876	0.0715	0.00646	0.00923	1.85	3.62	3.24
RFL_Contig651_953	1D	424989213	0.0018	0.602	0.00934	4.49	0.36	3.23
RAC875_c58848_60	6A	440057065	0.0153	0.00433	0.00945	2.95	3.91	3.23
TA003848-0787	1A	589442272	0.0393	0.0452	0.00951	2.27	2.21	3.22
Kukri_c1214_474	5D	548366631	0.219	0.00717	0.00953	0.53	3.54	3.22
Excalibur_c14222_179	6A	26931912	0.00324	0.225	0.00955	4.06	1.06	3.22
Kukri_c52_225	5A	559070986	0.0334	0.0927	0.00969	2.39	1.69	3.21
Tdurum_contig4658_418	7B	680171220	0.0653	0.427	0.00994	1.91	0.6	3.19
BS00062619_51	6D	299057191	0.029	0.0091	0.0101	2.49	3.37	3.18
IAAV7310	5A	670407270	0.0706	0.116	0.0101	1.86	1.53	3.18
IAAV3165	2B	52670326	0.00266	0.186	0.0103	4.21	1.2	3.17
Ra_c21472_1369	1B	585073106	0.00246	0.489	0.0105	4.26	0.51	3.15
RAC875_c55026_311	1D	432708157	0.00269	0.53	0.0105	4.2	0.45	3.15
RAC875_c19904_308	2A	734972837	0.0394	0.0928	0.0105	2.27	1.69	3.15
JD_c825_1450	5D	544697315	0.0896	0.0442	0.0105	1.69	2.22	3.15
RFL_Contig2815_1305	6A	797847	0.00306	0.496	0.0106	4.11	0.5	3.14
Kukri_rep_c106490_1398	5B	683141370	0.0757	0.00889	0.0106	1.81	3.39	3.14
Ku_c24974_674	3B	747712627	0.154	0.0282	0.0106	1.31	2.55	3.15
BS00022120_51	6A	396301431	0.0361	0.0091	0.0108	2.33	3.37	3.13
BS00078715_51	6A	424093750	0.0361	0.0091	0.0108	2.33	3.37	3.13
Excalibur_c827_666	6D	453013276	0.00728	0.354	0.0109	3.48	0.74	3.12
Excalibur_c5442_1691	6A	16571261	0.0047	0.154	0.011	3.8	1.33	3.12
BS00023101_51	1A	480831000	0.0257	0.0712	0.0111	2.58	1.88	3.11
IAAV6992	6A	401890390	0.0317	0.00505	0.0111	2.43	3.8	3.11
Kukri_c12035_517	6A	435063537	0.0317	0.00505	0.0111	2.43	3.8	3.11
Excalibur_c49239_97	6A	439668825	0.0317	0.00505	0.0111	2.43	3.8	3.11
Tdurum_contig46611_263	7A	575435879	0.234	0.00594	0.0111	1.01	3.68	3.11
Tdurum_contig61601_159	3B	750355852	0.243	0.00105	0.0111	0.99	4.96	3.11
BS00022824_51	1A	577474214	0.0568	0.0808	0.0113	2.01	1.79	3.1
BS00093201_51	2A	718571627	0.0208	0.285	0.0114	1.88	0.41	2.21
Kukri_c783_1833	3D	418392386	0.356	0.0194	0.0114	0.72	2.82	3.09
Tdurum_contig53340_953	5A	611038081	0.596	0.0214	0.0114	0.36	2.75	3.09
Excalibur_c8231_398	1D	433274520	0.00202	0.675	0.0116	4.41	0.28	3.08
Kukri_rep_c110316_116	1D	433274834	0.00202	0.675	0.0116	4.41	0.28	3.08
IACX223	1D	433914385	0.00202	0.675	0.0116	4.41	0.28	3.08
BS00087178_51	6A	432246904	0.0249	0.0091	0.0116	2.6	3.37	3.08
RAC875_c51346_99	1D	427943037	0.00104	0.813	0.0117	4.89	0.15	3.08
Kukri_c25562_1826	6D	276876445	0.0458	0.0267	0.0117	2.17	2.59	3.08
BS00057451_51	3B	493655368	0.108	0.298	0.0117	1.56	0.86	3.07
RFL_Contig2815_1135	6A	799267	0.767	0.000117	0.0117	0.18	6.6	3.07
Ra_c11906_1441	1D	423858612	0.00496	0.522	0.0121	3.76	0.46	3.05
tplb0047k12_1370	6A	411095200	0.02	0.0072	0.0122	2.76	3.54	3.04
Excalibur_c4579_979	6A	427616757	0.02	0.0072	0.0122	2.76	3.54	3.04
BS00064203_51	6D	288554045	0.02	0.0072	0.0122	2.76	3.54	3.04
BS00086046_51	6D	295606695	0.02	0.0072	0.0122	2.76	3.54	3.04
Ku_c27771_508	3B	495471609	0.107	0.186	0.0122	1.56	1.19	3.05
Kukri_rep_c114890_212	5B	302833560	0.281	0.0454	0.0122	0.89	2.21	3.04
BS00071597_51	3B	796001790	0.0157	0.106	0.0123	2.93	1.6	3.04
BobWhite_c47608_273	2B	65317192	0.00855	0.0628	0.0124	3.36	1.97	3.03
Excalibur_c16840_3454	6A	430927762	0.0124	0.00195	0.0125	3.1	4.5	3.03
Kukri_c14692_75	5D	548368912	0.346	0.000505	0.0126	0.74	5.5	3.02
Tdurum_contig66023_89	7A	721918578	0.00825	0.719	0.0127	3.39	0.23	3.02
Excalibur_c22576_108	5D	542699062	0.15	0.00443	0.0127	1.33	3.9	3.02
BS00067169_51	1B	33066918	0.00246	0.381	0.013	4.26	0.68	3
Kukri_c22967_1272	5B	424335769	0.117	0.285	0.0133	1.5	0.89	2.99
BS00039402_51	4B	603186311	0.011	0.281	0.0134	3.18	0.9	2.98
BobWhite_c26504_163	6B	156219099	0.0105	0.738	0.0135	3.22	0.22	2.97
BS00021949_51	5B	479635138	0.0137	0.0779	0.0136	3.03	1.82	2.97
Ra_c3045_1739	1A	516564964	0.00547	0.288	0.0137	3.69	0.88	2.97
BS00057153_51	4B	609317748	0.0175	0.243	0.0138	2.85	1	2.96
BS00022106_51	7B	628454867	0.0354	0.199	0.0138	2.35	1.14	2.96
IACX6065	3A	695729820	0.295	0.0624	0.0138	0.85	1.98	2.96
tplb0030a05_2386	1A	569450173	0.0321	0.155	0.014	2.42	1.32	2.95
Tdurum_contig75644_871	7B	72019833	0.0491	0.104	0.014	2.12	1.61	2.95
Kukri_rep_c117029_125	1A	500988741	0.0705	0.0108	0.0142	1.86	3.25	2.94
GENE-0315_356	1B	561506341	0.0173	0.00953	0.0143	2.86	3.34	2.94
BS00082503_51	1D	412219244	0.0173	0.00953	0.0143	2.86	3.34	2.94
BobWhite_c2143_229	6A	567091432	0.0626	0.0493	0.0143	1.94	2.15	2.94
BS00018028_51	2D	145396141	0.304	0.0198	0.0143	0.83	2.81	2.93
Ku_c24158_1468	6B	696150409	0.183	0.0345	0.0144	0.62	1.59	2.06
Excalibur_c7366_1475	2B	801221723	0.0655	0.154	0.0145	1.91	1.33	2.93
IACX11287	3A	534180124	0.276	0.0481	0.0145	0.9	2.16	2.92
BS00022660_51	6A	23410200	0.00369	0.209	0.0146	3.97	1.11	2.92
BS00071598_51	3B	796001785	0.0199	0.12	0.0146	2.76	1.5	2.92
Tdurum_contig99764_139	3B	796651733	0.0199	0.12	0.0146	2.76	1.5	2.92
Tdurum_contig14482_423	2B	777114785	0.0474	0.452	0.0146	2.14	0.56	2.92
IACX6080	7A	696802614	0.00458	0.273	0.0147	3.81	0.92	2.91
BS00010780_51	6A	533259295	0.00742	0.793	0.0147	3.47	0.16	2.91
RAC875_c4851_1600	2B	781803781	0.0275	0.292	0.015	2.53	0.87	2.9
BS00077350_51	1A	12364395	0.662	0.0106	0.015	0.29	3.26	2.9
Kukri_c7666_1389	2D	552186632	0.798	0.0239	0.015	0.02	2.67	2.9
Excalibur_c55975_231	2A	617639197	0.0597	0.0229	0.0151	1.98	2.7	2.9
Tdurum_contig5691_526	2B	668570132	0.964	0.0242	0.0152	0	2.66	2.89
IACX1713	1D	431819726	0.00299	0.714	0.0153	4.12	0.24	2.89
Excalibur_c7581_1266	4B	14110534	0.00163	0.622	0.0156	4.56	0.34	2.87
Ra_c4601_2417	7A	577778163	0.0916	0.00769	0.0156	1	2.54	2.02
IACX5996	7A	730431588	0.0791	0.319	0.0158	1.78	0.81	2.86
RAC875_c985_387	5B	555177099	0.0277	0.158	0.0161	2.52	1.31	2.85
JD_c9261_426	5B	321412333	0.56	0.0176	0.0161	0.4	2.89	2.85
Kukri_c38882_391	6A	433970968	0.0331	0.00796	0.0162	2.4	3.47	2.85
Kukri_c310_1953	1A	580424851	0.0623	0.0479	0.0163	1.95	2.17	2.84
Excalibur_c2311_1116	2A	765708562	0.0639	0.165	0.0164	1.93	1.28	2.84
Excalibur_c2311_1190	2A	765708636	0.0639	0.165	0.0164	1.93	1.28	2.84
Kukri_c36351_64	1A	1337616	0.116	0.0023	0.0164	1.51	4.38	2.84
BobWhite_c7145_355	2A	7742830	0.257	0.0126	0.0164	0.95	3.13	2.84
Kukri_c8627_552	3A	44632245	0.0309	0.338	0.0165	2.45	0.77	2.83
BS00109533_51	7B	628454932	0.0322	0.239	0.0165	2.42	1.02	2.84
BS00044360_51	6A	22693950	0.00852	0.224	0.0166	3.37	1.06	2.83
BS00016407_51	3B	50533639	0.256	0.0195	0.0167	0.95	2.82	2.83
GENE-4624_79	7B	627300171	0.107	0.0815	0.0168	1.57	1.78	2.82
Excalibur_c8188_243	1D	410468003	0.0415	0.0086	0.017	2.24	3.41	2.82
Kukri_c10239_2186	1A	477654671	0.0791	0.155	0.017	1.78	1.32	2.81
Kukri_c42289_502	2B	422732104	0.0255	0.334	0.0172	2.58	0.78	2.8
Excalibur_rep_c114983_53	1B	570276455	0.00173	0.446	0.0174	3.47	0.21	1.95
IAAV8184	2D	103466072	0.0124	0.334	0.0175	3.1	0.78	2.79
CAP11_c7959_386	6B	15129406	0.088	0.37	0.0175	1.7	0.7	2.79
Tdurum_contig28053_218	3B	796018762	0.0163	0.0778	0.0176	2.9	1.82	2.79
Tdurum_contig10108_246	7B	27063831	0.0816	0.287	0.0176	1.76	0.89	2.79
Kukri_c66862_96	3B	746375003	0.08	0.0516	0.0178	1.77	2.11	2.78
Excalibur_c47990_159	7A	580666490	0.227	0.011	0.0178	1.04	3.23	2.78
IAAV7352	1B	626713281	0.0211	0.246	0.0183	2.72	0.99	2.76
Kukri_c48787_108	2B	246953552	0.0252	0.251	0.0183	2.59	0.98	2.76
IAAV7925	7D	252536112	0.0265	0.193	0.0186	2.56	1.17	2.75
BS00011235_51	5A	552515237	0.0179	0.422	0.0187	1.97	0.61	2.75
BobWhite_c18550_159	6D	73071138	0.0556	0.296	0.0187	2.03	0.86	2.75
RAC875_c7752_2913	1D	12533292	0.0568	0.0777	0.0188	2.01	1.82	2.75
RAC875_c7752_145	1D	12536798	0.0568	0.0777	0.0188	2.01	1.82	2.75
Excalibur_c23155_327	1A	506553336	0.0432	0.00842	0.0189	2.21	3.43	2.74
Kukri_c29121_654	1D	410466892	0.0432	0.00842	0.0189	2.21	3.43	2.74
D_GA8KES401EYUM8_190	1D	412081300	0.0432	0.00842	0.0189	2.21	3.43	2.74
Kukri_c6051_640	1D	412158928	0.0432	0.00842	0.0189	2.21	3.43	2.74
GENE-0511_484	1D	414301748	0.0432	0.00842	0.0189	2.21	3.43	2.74
Excalibur_rep_c68145_520	2D	641110013	0.0739	0.175	0.019	1.83	1.24	2.74
Kukri_c35049_357	4A	625396749	0.0742	0.0788	0.019	1.82	1.81	2.74
RAC875_c52195_324	3A	711404132	0.0826	0.252	0.019	1.75	0.98	2.74
RAC875_rep_c105168_114	1B	582547580	0.003	0.441	0.0191	4.12	0.58	2.73
IACX1420	1D	431428150	0.003	0.441	0.0191	4.12	0.58	2.73
Excalibur_c15095_852	3B	796315723	0.04	0.0612	0.0191	2.26	1.99	2.73
Excalibur_c10444_2056	5B	479500839	0.00224	0.2	0.0192	4.33	1.14	2.73
GENE-2405_141	3D	593222411	0.0531	0.0702	0.0193	2.06	1.89	2.72
BS00021909_51	3D	490839620	0.0739	0.18	0.0193	1.83	1.22	2.72
Ra_c11906_1480	1D	423858573	0.00188	0.816	0.0194	4.46	0.14	2.72
Excalibur_c15095_831	3B	796315702	0.0314	0.108	0.0194	2.44	1.58	2.72
RAC875_c48804_761	5D	544799945	0.0586	0.11	0.0195	1.99	1.57	2.72
BS00022182_51	3A	724319928	0.207	0.0115	0.0196	1.1	3.2	2.71
RAC875_c7563_273	1A	556299608	0.00264	0.915	0.0197	4.21	0.06	2.71
BS00109717_51	6B	686801972	0.211	0.0192	0.0199	1.09	2.83	2.7
Kukri_c34056_329	7D	351651605	0.0106	0.0236	0.0202	3.21	2.68	2.69
Tdurum_contig46808_4106	6B	667952961	0.0292	0.158	0.0202	2.49	1.31	2.69
Kukri_c40735_318	7A	683486210	0.00452	0.369	0.0203	3.82	0.71	2.69
Excalibur_c35324_183	6A	25696409	0.0101	0.219	0.0203	3.25	1.08	2.69
Excalibur_rep_c109856_92	5D	542695472	0.113	0.119	0.0205	1.53	1.51	2.68
IAAV6312	2B	122695624	0.533	0.0895	0.0207	0.44	1.72	2.67
Tdurum_contig10338_566	5D	399148904	0.0114	0.0382	0.0208	3.16	2.33	2.67
Excalibur_c39284_1132	1B	679748827	0.0396	0.64	0.0209	2.27	0.32	2.67
RAC875_c42539_151	2A	766400360	0.205	0.118	0.021	1.11	1.52	2.67
CAP7_c10038_214	7A	570123805	0.252	0.0241	0.021	0.96	2.66	2.67
BS00037871_51	3B	796018586	0.0286	0.131	0.0211	2.5	1.44	2.66
Tdurum_contig10210_425	5D	450659034	0.078	0.0246	0.0212	1.79	2.65	2.66
BobWhite_c23617_167	1B	645571377	0.089	0.13	0.0212	1.7	1.45	2.66
RAC875_c16962_288	6B	40455847	0.00698	0.296	0.0214	3.51	0.86	2.65
BobWhite_c8734_91	2B	52911796	0.0242	0.173	0.0214	2.62	1.25	2.65
Excalibur_c8585_701	1B	645571418	0.167	0.0414	0.0214	1.25	2.27	2.65
Tdurum_contig11216_942	1B	645572033	0.167	0.0414	0.0214	1.25	2.27	2.65
BS00099794_51	1B	645708080	0.167	0.0414	0.0214	1.25	2.27	2.65
RFL_Contig1823_1044	1B	645708159	0.167	0.0414	0.0214	1.25	2.27	2.65
RAC875_c110829_461	1B	573382694	0.0034	0.75	0.0216	4.03	0.2	2.65
BobWhite_c38340_243	4B	424062278	0.023	0.467	0.0217	2.66	0.54	2.64
RAC875_c61801_299	2B	65106996	0.0268	0.0364	0.0217	2.55	2.37	2.64
GENE-3207_610	5D	23297328	0.179	0.0681	0.0217	1.2	1.91	2.64
RAC875_c57829_83	3B	66186184	0.3	0.0244	0.0218	0.84	2.66	2.64
BobWhite_c24848_219	6A	23602345	0.00997	0.16	0.0219	3.25	1.3	2.64
IAAV4133	7D	391576333	0.0132	0.0197	0.0219	3.05	2.81	2.64
Ra_c10455_3226	4B	590442040	0.0392	0.2	0.0219	2.28	1.14	2.64
Excalibur_rep_c104791_231	4A	619283148	0.322	0.00105	0.022	0.79	4.96	2.63
Tdurum_contig57403_311	5B	479389809	0.00126	0.146	0.0221	4.75	1.37	2.63
BS00067382_51	2D	4329797	0.0522	0.117	0.0221	2.07	1.53	2.63
TA001326-1839	6D	9470968	0.00753	0.741	0.0222	3.46	0.21	2.63
IAAV2396	1D	423267570	0.0078	0.427	0.0223	3.43	0.6	2.62
BS00065873_51	3B	801296650	0.0215	0.00192	0.0223	2.7	4.51	2.62
RAC875_c57889_55	2A	10587192	0.0312	0.0842	0.0223	2.44	1.76	2.62
Kukri_c37311_136	2B	52700856	0.0096	0.146	0.0225	3.28	1.37	2.62
Tdurum_contig63997_587	5B	550851215	0.0545	0.0168	0.0225	2.04	2.93	2.62
Tdurum_contig57693_581	3A	510597948	0.0844	0.0763	0.0225	1.73	1.83	2.62
BobWhite_c34548_96	3A	522058989	0.0155	0.104	0.0227	2.94	1.61	2.61
RFL_Contig22_617	1A	503379823	0.0748	0.008	0.0228	1.82	3.47	2.61
BS00081132_51	7B	11962600	0.122	0.306	0.0228	1.47	0.84	2.61
Kukri_c46476_647	5B	479389809	0.00147	0.16	0.0229	4.64	1.3	2.61
Kukri_c45713_151	5B	479716557	0.0274	0.0516	0.0229	2.53	2.11	2.61
IACX7714	7D	386646308	0.0208	0.0585	0.0231	2.73	2.02	2.6
BS00012038_51	5D	450691658	0.0411	0.0134	0.0231	2.24	3.09	2.6
BS00067841_51	5D	451132521	0.0411	0.0134	0.0231	2.24	3.09	2.6
IAAV724	1D	433254086	0.0063	0.735	0.0233	3.58	0.22	2.59
GENE-2712_130	3D	593216881	0.116	0.0588	0.0233	1.51	2.02	2.59
Ra_c7673_1788	6B	703287337	0.0159	0.144	0.0234	2.92	1.38	2.59
Tdurum_contig75644_138	7B	72018210	0.0654	0.164	0.0235	1.91	1.29	2.59
Excalibur_c25043_618	2A	763692332	0.0894	0.353	0.0237	1.69	0.74	2.58
Tdurum_contig57403_589	5B	479389439	0.0024	0.181	0.0238	4.28	1.21	2.58
RAC875_c67063_703	7A	112265416	0.0118	0.437	0.0238	3.13	0.59	2.58
Tdurum_contig54634_815	2B	30497924	0.0821	0.243	0.0238	1.75	1	2.58
RAC875_c58316_428	5D	436951434	0.19	0.0123	0.0239	1.16	3.15	2.57
GENE-0004_635	1B	515450328	0.0812	0.0612	0.0241	1.76	1.99	2.57
BS00065309_51	6D	202263694	0.0779	0.00724	0.0243	1.79	3.54	2.56
BS00022422_51	2B	89491655	0.148	0.222	0.0244	1.34	1.07	2.56
Kukri_c75902_132	2B	662684806	0.142	0.026	0.0245	1.37	2.61	2.56
BS00074992_51	6A	21519264	0.00846	0.138	0.0247	3.37	1.41	2.55
Excalibur_c53900_86	1D	420657549	0.00895	0.27	0.0251	3.33	0.93	2.54
RAC875_c18845_104	7A	22893944	0.105	0.0513	0.0251	0.92	1.35	1.73
Excalibur_c46601_212	7A	22935536	0.105	0.0513	0.0251	0.92	1.35	1.73
Tdurum_contig58326_467	3A	516802279	0.0499	0.0524	0.0252	2.11	2.1	2.54
RAC875_rep_c118376_304	2B	143773951	0.156	0.0119	0.0255	1.3	3.18	2.53
RAC875_rep_c117796_352	6B	632966169	0.0079	0.863	0.0257	3.42	0.1	2.53
Excalibur_c6567_845	5A	504573907	0.363	0.011	0.0259	0.71	3.23	2.52
RAC875_rep_c112044_340	1A	498811359	0.159	0.017	0.0264	1.28	2.92	2.51
RAC875_c20889_913	6B	157476584	0.0983	0.383	0.0265	1.63	0.68	2.5
BobWhite_c32313_688	4A	651347823	0.125	0.273	0.0265	1.46	0.92	2.5
Kukri_c16760_1427	1A	21634261	0.143	0.0424	0.0265	1.36	2.26	2.5
Tdurum_contig29013_239	6B	676492639	0.0485	0.112	0.0266	2.13	1.56	2.5
tplb0027f12_503	4B	638588950	0.00371	0.846	0.0267	3.97	0.12	2.5
BS00067682_51	7A	721223744	0.0115	0.641	0.0267	3.15	0.31	2.5
Ku_c5228_417	5D	548367666	0.219	0.00236	0.0268	0.53	3.32	1.69
Kukri_c10226_1815	6A	38431012	0.06	0.000612	0.0269	1.97	5.36	2.49
CAP7_c9557_164	1D	423035546	0.00342	0.727	0.0271	4.02	0.23	2.49
IAAV6872	1D	423257925	0.00342	0.727	0.0271	4.02	0.23	2.49
Excalibur_c96483_102	7A	610209084	0.299	0.0146	0.0271	0.84	3.03	2.49
BobWhite_c8945_134	5D	543057133	0.0428	0.315	0.0273	2.21	0.82	2.48
D_F1BEJMU02I00U2_83	5D	548367271	0.263	0.00232	0.0274	0.93	4.37	2.48
RAC875_c23461_428	6B	667955657	0.0571	0.108	0.0278	2.01	1.58	2.47
Excalibur_c52115_233	7A	706833219	0.0428	0.355	0.0279	2.21	0.73	2.47
Kukri_c14878_97	5D	549806447	0.18	0.0079	0.028	0.63	2.52	1.66
Tdurum_contig42655_703	6B	12672555	0.0615	0.362	0.0281	1.96	0.72	2.46
Excalibur_c16470_623	4B	657980210	0.0702	0.0757	0.0281	1.86	1.84	2.46
BobWhite_c26893_161	3A	502268610	0.0303	0.12	0.0282	2.46	1.51	2.46
Tdurum_contig31379_183	3A	36228940	0.258	0.0962	0.0282	0.95	1.67	2.46
Ex_c8514_1342	1A	471700415	0.0892	0.0227	0.0283	1.69	2.71	2.46
Kukri_c43180_124	5B	120213576	0.38	0.000701	0.0284	0.67	5.26	2.45
Tdurum_contig50667_306	1B	20588056	0.345	0.0411	0.0286	0.74	2.28	2.45
BS00022688_51	5D	548879230	0.53	0.034	0.0286	0.44	2.42	2.45
Ku_c41677_924	2B	45537579	0.00684	0.297	0.0287	3.52	0.86	2.45
JD_c15900_315	3B	257318792	0.205	0.0118	0.0287	1.11	3.18	2.45
Excalibur_c9829_654	3D	389909849	0.0154	0.596	0.0288	2.94	0.37	2.45
tplb0035h03_1251	7B	709198282	0.156	0.263	0.0288	1.3	0.95	2.45
Tdurum_contig43523_1458	7B	47742258	0.0433	0.161	0.0289	2.21	1.3	2.44
BS00067907_51	2B	722346909	0.096	0.0588	0.029	1.64	2.02	2.44
Kukri_c26168_713	1D	2112254	0.297	0.00686	0.029	0.85	3.58	2.44
RAC875_c28144_448	7A	505023385	0.124	0.0292	0.0291	1.46	2.52	2.44
BobWhite_c12752_410	3A	12783890	0.0267	0.0526	0.0293	2.55	2.1	2.43
BobWhite_c39793_88	2D	620884712	0.0273	0.122	0.0293	1.71	0.85	1.63
GENE-2712_367	3B	796464484	0.0608	0.0549	0.0294	1.97	2.07	2.43
Kukri_rep_c109167_89	4A	634737664	0.133	0.0265	0.0294	1.41	2.6	2.43
RAC875_c20883_693	1D	2111552	0.167	0.0201	0.0297	1.25	2.8	2.42
Tdurum_contig77602_931	2B	120589916	0.79	0.0118	0.0298	0.16	3.18	2.42
Kukri_c20125_281	4B	612214569	0.0894	0.148	0.0299	1.69	1.36	2.42
IACX5960	1A	500563529	0.113	0.0126	0.0299	1.53	3.13	2.42
IAAV1179	5A	536814282	0.21	0.0156	0.03	1.09	2.98	2.42
GENE-2712_428	3B	796464525	0.102	0.0397	0.0305	1.6	2.3	2.4
RAC875_c31299_1302	6D	462626620	0.817	0.375	0.0309	0.14	0.69	2.4
BobWhite_c5457_1440	5A	504873507	0.299	0.103	0.031	0.84	1.61	2.39
RAC875_c49940_385	5D	399290199	0.299	0.103	0.031	0.84	1.61	2.39
RAC875_rep_c73777_410	2A	696923033	0.12	0.0191	0.0311	1.49	2.83	2.39
RFL_Contig4231_575	1A	488070209	0.0498	0.053	0.0312	2.11	2.09	2.39
Tdurum_contig65853_242	1B	628514341	0.00336	0.988	0.0314	4.04	0.01	2.38
BobWhite_c4810_190	4B	427276620	0.0138	0.576	0.0316	3.02	0.39	2.38
BobWhite_c20073_443	1A	584674178	0.102	0.584	0.0316	1.6	0.38	2.38
RAC875_rep_c112310_481	1A	588298588	0.102	0.584	0.0316	1.6	0.38	2.38
BobWhite_c37766_677	1A	592313981	0.102	0.584	0.0316	1.6	0.38	2.38
BobWhite_c1897_440	1B	688230741	0.102	0.584	0.0316	1.6	0.38	2.38
Excalibur_c46365_463	1D	488573126	0.102	0.584	0.0316	1.6	0.38	2.38
Excalibur_c46601_57	7A	22935807	0.151	0.0879	0.0317	1.32	1.73	2.38
RAC875_c14064_177	7B	740040449	0.0783	0.402	0.0319	1.79	0.64	2.37
Kukri_c46476_551	5B	479389713	0.00375	0.0383	0.0321	3.96	2.33	2.37
RAC875_rep_c83934_91	7A	712417095	0.189	0.854	0.0322	1.17	0.11	2.37
RAC875_c4891_99	6B	667956739	0.0467	0.195	0.0323	2.15	1.16	2.37
tplb0041a22_935	1A	462001757	0.0482	0.282	0.0323	2.13	0.9	2.37
Ra_c27073_507	1D	423270143	0.00444	0.731	0.0324	3.84	0.22	2.36
RAC875_c12766_461	2B	47430632	0.0134	0.209	0.0324	3.04	1.11	2.36
BS00074629_51	3B	796007536	0.0728	0.0867	0.0324	1.84	1.74	2.36
RAC875_rep_c105012_111	7B	744404849	0.0506	0.334	0.0325	2.1	0.78	2.36
Kukri_c63314_962	6B	566537219	0.416	0.00579	0.0325	0.61	3.7	2.36
Kukri_c338_109	6B	708660843	0.28	0.216	0.0326	0.89	1.09	2.36
Excalibur_c2311_2260	2D	640216210	0.0742	0.273	0.0327	1.82	0.92	2.36
Excalibur_c109258_1038	7A	506131318	0.117	0.0298	0.0328	1.51	2.51	2.35
BS00073898_51	6B	676152286	0.199	0.035	0.0328	1.13	2.39	2.36
BobWhite_c13845_195	6A	567933365	0.103	0.135	0.0329	1.59	1.42	2.35
Kukri_rep_c106820_591	5D	548880879	0.254	0.00353	0.0329	0.45	3.05	1.57
Kukri_c51453_406	7A	721707504	0.0374	0.277	0.0332	2.31	0.91	2.35
Tdurum_contig68472_115	5B	479200398	0.0612	0.0141	0.0332	1.96	3.05	2.35
Kukri_c74599_455	7A	14190099	0.0852	0.396	0.0333	1.73	0.66	2.34
Kukri_c20495_1745	1D	485563418	0.061	0.639	0.0334	1.96	0.32	2.34
RFL_Contig2862_1174	2D	648284510	0.238	0.137	0.0335	1	1.41	2.34
RFL_Contig6050_941	6B	481471063	0.0019	0.871	0.0336	4.45	0.1	2.34
RAC875_c46093_492	1B	633333021	0.078	0.103	0.0337	1.79	1.62	2.33
Excalibur_rep_c79414_306	4B	14118214	0.00396	0.605	0.0338	3.92	0.36	2.33
BS00066345_51	5B	555185091	0.339	0.0193	0.0338	0.76	2.82	2.33
BobWhite_c2568_115	6A	535402702	0.0123	0.74	0.034	3.1	0.21	2.33
RAC875_rep_c69963_514	6B	668776747	0.0387	0.0626	0.034	2.28	1.97	2.33
BS00092631_51	7A	610929561	0.301	0.0177	0.0341	0.84	2.89	2.33
BS00049008_51	3B	542551792	0.428	0.0718	0.0341	0.59	1.88	2.33
TA005055-0844	6A	567933385	0.0299	0.0434	0.0346	2.47	2.24	2.32
BS00063809_51	4B	4996219	0.833	0.000168	0.0346	0.13	6.32	2.32
RAC875_c6932_1229	3A	523548957	0.0469	0.108	0.0347	2.15	1.58	2.32
Kukri_rep_c69713_250	6D	424640618	0.173	0.122	0.0348	1.23	1.49	2.31
Kukri_c57725_146	1B	646167745	0.209	0.0283	0.0348	1.09	2.55	2.31
Kukri_c338_330	6B	708660622	0.286	0.216	0.0348	0.87	1.09	2.31
Kukri_c55081_219	3D	350823869	0.0076	0.89	0.035	3.45	0.08	2.31
BS00064155_51	2B	50290471	0.0158	0.126	0.0351	2.93	1.47	2.31
Kukri_c11451_1882	7A	730430704	0.047	0.298	0.0351	2.15	0.86	2.31
BS00090847_51	5A	664274385	0.1	0.16	0.0351	1.61	1.3	2.31
Ex_c12051_875	2B	47427954	0.0601	0.0224	0.0352	1.97	2.72	2.31
RAC875_rep_c71112_400	2B	4990423	0.131	0.144	0.0352	1.42	1.38	2.31
Excalibur_c76758_798	7A	105363022	0.0126	0.777	0.0354	3.09	0.18	2.3
Ra_c70188_270	6A	499007753	0.0169	0.971	0.0355	2.88	0.02	2.3
GENE-4359_102	2B	144432957	0.228	0.0431	0.0357	1.03	2.24	2.29
Ku_c2990_1939	7A	621322244	0.0282	0.0152	0.0358	2.51	3	2.29
BS00084106_51	5B	657714458	0.101	0.276	0.0358	1.6	0.91	2.29
Kukri_c38203_354	2B	786033771	0.0543	0.429	0.0361	2.04	0.6	2.29
Tdurum_contig64772_417	4B	26491532	0.0423	0.421	0.0363	2.22	0.61	2.28
IAAV6180	7A	610930277	0.35	0.0153	0.0363	0.73	3	2.28
IAAV3025	7A	610930285	0.35	0.0153	0.0363	0.73	3	2.28
tplb0043a07_880	1B	637622627	0.106	0.152	0.0364	1.57	1.34	2.28
BobWhite_c3714_659	6D	7740194	0.0154	0.653	0.0366	2.94	0.3	2.28
Excalibur_c15141_684	4D	503271370	0.0136	0.508	0.0368	3.03	0.48	2.27
BS00021718_51	2D	83854169	0.13	0.396	0.0368	1.43	0.66	2.28
BobWhite_rep_c49783_60	5B	244411456	0.228	0.0556	0.0371	1.03	2.06	2.27
RFL_Contig5042_1233	5D	6821572	0.0841	0.286	0.0372	1.74	0.89	2.27
BobWhite_rep_c50457_813	3B	507301016	0.467	0.0714	0.0375	0.53	1.88	2.26
D_GDS7LZN02IXNP1_255	1D	2147422	0.122	0.0087	0.0376	1.47	3.4	2.26
BS00022486_51	2B	121371060	0.448	0.126	0.0376	0.56	1.47	2.26
RAC875_rep_c111730_97	1B	685723874	0.00487	0.411	0.0377	3.77	0.63	2.26
BS00010922_51	2B	773349181	0.026	0.764	0.0377	2.57	0.19	2.26
RAC875_c13221_1017	7A	131815953	0.0946	0.239	0.0377	1.65	1.02	2.26
RAC875_c48884_374	1D	487952328	0.135	0.549	0.0382	1.4	0.42	2.25
BobWhite_c35398_181	3D	562709373	0.276	0.083	0.0382	0.9	1.77	2.25
Excalibur_c92249_102	6B	667963183	0.0581	0.138	0.0383	2	1.41	2.25
RAC875_c30123_913	7B	78246850	0.0587	0.188	0.0383	1.99	1.18	2.25
Tdurum_contig5360_95	7D	600451297	0.387	0.116	0.0384	0.66	1.53	2.24
BS00063236_51	2A	747144155	0.0356	0.455	0.0385	1.55	0.2	1.47
RAC875_c2437_1569	5B	479025051	0.0446	0.00758	0.0385	2.18	3.5	2.24
Excalibur_c45094_602	2B	158643756	0.192	0.191	0.0386	1.15	1.18	2.24
BS00071630_51	2A	14940140	0.492	0.000901	0.0387	0.49	5.07	2.24
Ku_c19858_2078	5A	577942805	0.443	0.111	0.0389	0.57	1.56	2.24
Tdurum_contig6153_192	4B	43175662	0.0198	0.68	0.039	2.76	0.27	2.23
RAC875_c41444_82	6B	711236177	0.877	0.254	0.0392	0.09	0.97	2.23
Excalibur_c32219_491	6D	466330017	0.877	0.254	0.0392	0.09	0.97	2.23
BS00035256_51	5A	565540546	0.25	0.163	0.0393	0.97	1.29	2.23
BS00022055_51	4B	652253149	0.0273	0.39	0.0395	2.53	0.67	2.23
Excalibur_c642_481	7B	706483621	0.0286	0.103	0.0395	2.5	1.62	2.23
Ra_c2110_1660	2B	146732976	0.302	0.0553	0.0395	0.84	2.06	2.23
IAAV6648	1D	420553939	0.00717	0.684	0.0397	3.49	0.27	2.22
BS00047083_51	7B	680161791	0.51	0.144	0.0397	0.47	1.38	2.22
RFL_Contig5706_1294	1A	431016261	0.0567	0.117	0.0399	2.01	1.52	2.22
Jagger_c8037_96	5D	553793879	0.0633	0.00837	0.04	1.94	3.43	2.22
BS00065076_51	6A	23372062	0.00857	0.242	0.0402	3.36	1.01	2.21
BobWhite_c948_52	2B	180616439	0.0327	0.473	0.0402	2.41	0.53	2.21
BobWhite_c2646_141	5A	659888948	0.117	0.102	0.0403	1.5	1.62	2.21
BS00003822_51	3B	59064210	0.168	0.104	0.0404	0.67	0.94	1.44
BS00065555_51	4B	418753888	0.0468	0.51	0.0406	2.15	0.48	2.21
Tdurum_contig81797_369	4B	46609742	0.088	0.00812	0.0406	1.02	2.51	1.44
RAC875_c5744_115	7B	740055258	0.309	0.0797	0.0408	0.82	1.8	2.2
BobWhite_rep_c52808_186	6D	4775140	0.561	0.0103	0.0408	0.4	3.28	2.2
IACX2250	6A	456752280	0.0401	0.13	0.0409	2.26	1.45	2.2
BS00084216_51	1B	637826066	0.0809	0.223	0.0409	1.76	1.06	2.2
tplb0024p13_611	2A	115755135	0.094	0.366	0.041	1.66	0.71	2.2
Ra_c12874_2478	2A	713445656	0.72	0.00623	0.041	0.23	3.65	2.2
Excalibur_c15332_1194	3B	578812849	0.982	0.00197	0.041	0.01	4.49	2.2
Jagger_c10188_98	2B	786105457	0.109	0.412	0.0411	1.55	0.63	2.2
Excalibur_c35821_61	1A	495706540	0.0544	0.223	0.0413	2.04	1.07	2.19
BobWhite_rep_c64318_615	5A	504779056	0.276	0.0348	0.0416	0.9	2.4	2.19
Kukri_c12183_71	1A	516770393	0.00592	0.67	0.0418	3.63	0.28	2.19
RAC875_c32452_55	1D	416844908	0.00592	0.67	0.0418	3.63	0.28	2.19
Kukri_c5744_92	6A	483896844	0.0135	0.882	0.0419	3.04	0.09	2.18
Ra_c4096_921	3B	511072436	0.569	0.0616	0.0419	0.39	1.99	2.18
BS00022403_51	3B	745733304	0.531	0.00766	0.042	0.44	3.5	2.18
BS00094260_51	3B	582408233	0.605	0.0161	0.042	0.35	2.95	2.18
Tdurum_contig49477_482	3B	582408233	0.605	0.0161	0.042	0.35	2.95	2.18
RAC875_rep_c73531_335	2D	459850058	0.62	0.0168	0.0425	0.33	2.93	2.17
Ra_c28538_971	6A	249158525	0.107	0.00967	0.0426	0.91	2.39	1.41
Kukri_rep_c94009_116	2B	182361037	0.0843	0.48	0.0428	1.73	0.52	2.17
BS00062956_51	6B	8387629	0.178	0.29	0.0429	1.21	0.88	2.17
BS00011821_51	6D	4519526	0.178	0.29	0.0429	1.21	0.88	2.17
Ex_c104539_35	5A	512234990	0.156	0.187	0.043	1.3	1.19	2.17
Kukri_rep_c72046_78	5A	512234990	0.156	0.187	0.043	1.3	1.19	2.17
IACX9428	1A	589041889	0.119	0.741	0.0431	1.49	0.21	2.16
tplb0043a07_1521	1B	637621986	0.133	0.154	0.0431	1.41	1.33	2.16
RAC875_c46237_294	3B	498057856	0.481	0.102	0.0431	0.51	1.63	2.16
Kukri_c67054_123	5B	684612648	0.688	0.00442	0.0431	0.26	3.9	2.16
GENE-4086_115	2D	455338955	0.024	0.111	0.0432	2.63	1.57	2.16
IAAV872	7B	62657034	0.0174	0.525	0.0433	2.86	0.46	2.16
Ra_c27275_627	3D	64216678	0.0814	0.271	0.0433	1.76	0.93	2.16
Kukri_c51101_351	7B	630107874	0.0878	0.15	0.0435	1.02	0.74	1.4
RAC875_c4420_371	6B	519151099	0.00483	0.975	0.0436	3.78	0.02	2.16
Excalibur_c39390_303	6D	23834098	0.011	0.15	0.0436	3.19	1.35	2.16
BobWhite_c11756_79	1A	583660877	0.0215	0.618	0.0436	2.7	0.34	2.16
BobWhite_c42102_237	3A	519209987	0.0487	0.102	0.0436	2.12	1.63	2.16
Kukri_c17962_570	4A	687556568	0.188	0.0728	0.0436	0.61	1.14	1.4
Kukri_c17962_379	4A	687556759	0.188	0.0728	0.0436	0.61	1.14	1.4
Tdurum_contig31094_386	1B	488208367	0.129	0.0488	0.0437	1.43	2.15	2.16
BS00076379_51	7A	519170184	0.0898	0.107	0.0438	1.69	1.59	2.15
GENE-4154_365	6A	498951610	0.0678	0.337	0.0441	1.89	0.77	2.15
Ku_c32860_825	7A	128745629	0.113	0.295	0.0441	1.53	0.87	2.15
Excalibur_c30527_515	3B	584695173	0.37	0.0189	0.0442	0.69	2.84	2.15
Kukri_rep_c103248_582	7D	55007371	0.507	0.0162	0.0442	0.47	2.95	2.15
Excalibur_c31801_752	6D	4630640	0.0141	0.678	0.0444	3.01	0.28	2.14
Ex_c8238_637	7D	461205852	0.101	0.135	0.0444	1.61	1.42	2.14
BS00070539_51	7A	126907829	0.112	0.075	0.0444	1.53	1.84	2.14
Tdurum_contig82534_311	7B	704281205	0.0878	0.121	0.0445	1.7	1.5	2.14
Jagger_c7688_98	2B	765072211	0.0127	0.819	0.0446	2.18	0.14	2.14
Ku_c69970_624	3A	650425788	0.000532	0.417	0.045	5.38	0.62	2.13
BS00023080_51	6B	686799031	0.0547	0.1	0.045	2.04	1.64	2.13
Ku_c9679_441	7B	703166524	0.343	0.277	0.045	0.75	0.91	2.13
BS00022969_51	2B	123062357	0.377	0.239	0.045	0.68	1.02	2.13
Kukri_c85856_60	6B	699202202	0.0398	0.126	0.0451	2.27	1.47	2.13
BS00076033_51	4B	609515921	0.127	0.107	0.0451	1.45	1.59	2.13
Excalibur_c9166_913	7A	14190156	0.132	0.275	0.0451	0.8	0.42	1.38
Ra_c105904_187	2B	790753463	0.394	0.00408	0.0451	0.65	3.96	2.13
BS00011579_51	2A	696923072	0.0937	0.044	0.0452	1.66	2.23	2.13
Ra_c1211_1656	1A	513889758	0.00663	0.669	0.0453	3.55	0.28	2.13
IAAV717	2B	592585152	0.109	0.293	0.0453	1.55	0.87	2.13
Ra_c18630_284	1B	641199264	0.219	0.33	0.0454	1.06	0.79	2.13
Kukri_c20062_389	1A	480548864	0.442	0.239	0.0457	0.57	1.01	2.12
Kukri_c26676_225	2A	532855057	0.0526	0.634	0.046	2.07	0.32	2.12
Excalibur_c43606_60	2D	4331193	0.136	0.215	0.046	1.4	1.09	2.12
RAC875_c16993_196	2B	786105954	0.249	0.00859	0.0461	0.97	3.41	2.12
BobWhite_c4255_127	4B	250705058	0.0166	0.332	0.0465	2.89	0.78	2.11
RAC875_c12733_1509	7A	731267518	0.198	0.105	0.0465	1.13	1.6	2.11
Tdurum_contig51167_810	1A	566010795	0.211	0.101	0.0466	1.09	1.63	2.11
Kukri_c24586_923	2B	116324280	0.0494	0.308	0.0467	2.11	0.84	2.11
BobWhite_c42781_98	3B	496902276	0.48	0.111	0.0467	0.51	1.56	2.11
IAAV4105	3B	497089965	0.48	0.111	0.0467	0.51	1.56	2.11
GENE-2278_444	4D	509371863	0.0241	0.642	0.0469	2.62	0.31	2.11
BS00059313_51	1A	589627749	0.0262	0.566	0.0469	2.56	0.4	2.11
Ra_c11468_305	7B	143325450	0.0509	0.377	0.0469	2.09	0.69	2.11
Ex_c6145_833	1D	12535879	0.109	0.123	0.0471	1.55	1.49	2.1
Kukri_c15603_1116	3D	417739886	0.558	0.0736	0.0471	0.41	1.86	2.1
RAC875_c10132_462	2B	700208672	0.945	0.0309	0.0471	0.04	2.48	2.1
Ku_c24482_1132	7B	328969644	0.0912	0.33	0.0473	1.68	0.79	2.1
RAC875_c4108_2179	7B	88045004	0.0696	0.258	0.0474	1.87	0.96	2.1
Kukri_c28182_129	5D	549891152	0.369	0.00391	0.0475	0.28	2.99	1.35
BobWhite_c40428_349	2B	462936077	0.479	0.00212	0.0475	0.51	4.44	2.1
RAC875_rep_c69465_181	3A	521305621	0.0336	0.154	0.0477	2.39	1.33	2.09
RAC875_rep_c110493_512	1A	21634945	0.0665	0.116	0.0477	1.9	1.53	2.09
BS00009807_51	2B	52669997	0.0094	0.294	0.0478	3.3	0.87	2.09
Kukri_c10757_183	7A	706908576	0.0735	0.41	0.0479	1.83	0.63	2.09
Ku_c57425_413	2B	108905242	0.151	0.228	0.048	1.32	1.05	2.09
Kukri_c40652_167	6D	4720908	0.589	0.0284	0.0483	0.37	2.54	2.09
IAAV6234	1A	513893348	0.155	0.0372	0.0484	1.31	2.35	2.08
D_F5XZDLF01A85DT_301	1D	19129439	0.023	0.201	0.0485	2.65	1.14	2.08
Tdurum_contig56144_369	7A	575268716	0.234	0.0196	0.0486	1.01	2.81	2.08
BobWhite_c11059_169	2D	32054679	0.0125	0.301	0.0487	3.09	0.85	2.08
BS00048572_51	5B	397435150	0.497	0.00474	0.0488	0.49	3.85	2.08
RAC875_c10925_1887	1D	2224692	0.126	0.0267	0.0489	1.45	2.59	2.08
Ra_c3045_2659	1D	419734307	0.00797	0.649	0.0491	3.41	0.31	2.07
RAC875_c48669_292	1B	1523991	0.181	0.101	0.0491	1.19	1.63	2.07
Ra_c3994_598	3A	650427560	0.0144	0.397	0.0492	2.99	0.65	2.07
RAC875_c52504_215	6A	24332134	0.0155	0.268	0.0492	2.94	0.93	2.07
Ex_c8890_2497	6A	570372519	0.0432	0.824	0.0492	2.21	0.02	2.07
Kukri_c15096_4174	6A	570381188	0.0432	0.824	0.0492	2.21	0.02	2.07
Ku_c5789_1180	7B	686155296	0.351	0.671	0.0492	0.73	0.28	2.07
IAAV2245	6D	221850750	0.0735	0.0207	0.0494	1.83	2.77	2.07
BS00072791_51	1B	629262992	0.0098	0.955	0.0496	3.27	0.03	2.07
Excalibur_c7581_791	4B	14112477	0.00422	0.794	0.0497	3.87	0.16	2.06
Excalibur_c7785_123	6B	526481172	0.00957	0.953	0.0497	3.28	0.03	2.06
Excalibur_c16703_430	3B	795333440	0.0376	0.0845	0.0497	2.31	1.76	2.06
Kukri_c27944_633	2B	782179877	0.0427	0.963	0.0497	2.22	0	2.07
BS00085980_51	6A	21520723	0.0156	0.152	0.0499	2.94	1.34	2.06
GENE-4235_196	6A	22023199	0.0156	0.152	0.0499	2.94	1.34	2.06
BS00009331_51	6D	21982704	0.0156	0.152	0.0499	2.94	1.34	2.06
Excalibur_c81824_411	7B	739931848	0.202	0.214	0.0499	1.12	1.1	2.06
Excalibur_c27120_789	3B	730344943	0.521	0.0364	0.0499	0.45	2.37	2.06
Excalibur_c47557_418	6A	384683527	0.024	0.0265	0.0501	2.62	2.59	2.06
Excalibur_c15031_73	2B	139068437	0.184	0.279	0.0502	1.18	0.9	2.06
Kukri_c44769_750	2B	742472851	0.0236	0.695	0.0504	2.64	0.26	2.06
BS00022068_51	5B	515197293	0.246	0.295	0.0504	0.98	0.87	2.06
BobWhite_s65081_93	3A	510690517	0.268	0.0323	0.0504	0.92	2.45	2.06
GENE-3437_148	5B	489280722	0.00446	0.353	0.0505	3.83	0.74	2.05
RAC875_c46460_1128	1D	421882420	0.00937	0.758	0.0505	3.3	0.2	2.05
Excalibur_c1791_819	7A	692128497	0.592	0.0334	0.0508	0.37	2.43	2.05
BS00066289_51	5B	479390876	0.00782	0.0924	0.0511	3.43	1.69	2.05
BS00074083_51	7B	62687199	0.0681	0.628	0.0513	1.88	0.33	2.04
BobWhite_c6966_236	5A	683353694	0.177	0.188	0.0516	1.21	1.18	2.04
Kukri_c29560_455	5A	581302317	0.207	0.35	0.0516	1.1	0.74	2.04
RAC875_rep_c72961_977	4B	616999234	0.0739	0.224	0.0517	1.83	1.06	2.04
Tdurum_contig75595_586	6A	21522175	0.103	0.129	0.0519	1.59	1.46	2.04
BS00022689_51	5B	594913732	0.0214	0.403	0.0522	2.71	0.64	2.03
BobWhite_rep_c66630_331	7B	624351237	0.0239	0.48	0.0523	2.63	0.52	2.03
BobWhite_c23455_184	7D	568754388	0.0239	0.48	0.0523	2.63	0.52	2.03
Kukri_c27631_1329	2B	767018159	0.0618	0.449	0.0523	1.95	0.57	2.03
Ku_c42436_461	6A	230701197	0.0969	0.0349	0.0523	1.64	2.4	2.03
Ku_c71238_1537	6A	322060754	0.0969	0.0349	0.0523	1.64	2.4	2.03
IAAV6535	6A	324286918	0.0969	0.0349	0.0523	1.64	2.4	2.03
BobWhite_c20706_135	6A	352662865	0.0969	0.0349	0.0523	1.64	2.4	2.03
BS00024191_51	6A	381025610	0.0969	0.0349	0.0523	1.64	2.4	2.03
TA002574-0890	6A	384688242	0.0969	0.0349	0.0523	1.64	2.4	2.03
Ra_c4452_3073	6D	177993976	0.0969	0.0349	0.0523	1.64	2.4	2.03
IAAV3994	6D	271295267	0.0969	0.0349	0.0523	1.64	2.4	2.03
BS00107795_51	6B	156267603	0.0922	0.695	0.0525	1.67	0.26	2.03
Ku_c19745_1093	7A	712058408	0.271	0.124	0.0527	0.91	1.48	2.03
RAC875_c60707_1852	6A	387067797	0.0825	0.0195	0.0528	1.75	2.82	2.02
BS00011122_51	6B	320411778	0.0825	0.0195	0.0528	1.75	2.82	2.02
BS00003735_51	2A	3962554	0.0373	0.59	0.0529	2.31	0.37	2.02
BS00037278_51	2B	184661676	0.125	0.45	0.053	1.46	0.57	2.02
Kukri_c58950_69	7A	576452320	0.238	0.027	0.0533	1	2.58	2.02
Excalibur_rep_c88310_1347	5D	482107830	0.0247	0.556	0.0534	2.61	0.41	2.02
Ku_c815_1960	5D	152316096	0.0614	0.138	0.0534	1.96	1.41	2.02
Tdurum_contig70304_781	1B	447323307	0.088	0.187	0.0534	1.7	1.19	2.02
BS00023201_51	1A	7643152	0.0676	0.037	0.0535	1.89	2.35	2.01
Tdurum_contig13245_443	7A	10908669	0.0763	0.507	0.0536	1.8	0.48	2.01
RAC875_c68978_126	6D	5987081	0.129	0.306	0.0537	1.44	0.84	2.01
RAC875_c75800_216	2A	768998478	0.0262	0.734	0.0538	2.56	0.22	2.01
Excalibur_c8197_381	6A	18706834	0.107	0.207	0.0538	1.56	1.12	2.01
RAC875_c21954_276	1A	530233225	0.0153	0.764	0.054	2.95	0.19	2.01
Excalibur_rep_c106537_63	2B	424331287	0.017	0.868	0.054	2.87	0.1	2.01
BS00089954_51	3B	543718678	0.586	0.076	0.0541	0.37	1.84	2.01
BS00021990_51	1A	580422511	0.0953	0.186	0.0542	1.65	1.19	2.01
Tdurum_contig70803_475	1A	580445849	0.0953	0.186	0.0542	1.65	1.19	2.01
Tdurum_contig10099_538	1B	680867473	0.123	0.788	0.0543	1.47	0.17	2
TA001414-0867	6A	230706740	0.0575	0.0313	0.0544	2	2.47	2
Excalibur_c23748_1233	6A	23357337	0.0147	0.465	0.0546	2.97	0.54	2
BobWhite_c9468_453	3A	517075151	0.113	0.0931	0.0547	1.53	1.69	2
BS00065245_51	2A	758389697	0.245	0.256	0.0547	0.98	0.97	2
Tdurum_contig44635_759	5B	555177099	0.0497	0.12	0.0549	2.11	1.51	2
Ra_c35421_250	7A	705270969	0.0587	0.22	0.055	1.99	1.07	1.99
Excalibur_c16851_142	1A	13767404	0.182	0.0334	0.0551	1.19	2.43	1.99
Ra_c10070_2156	3D	32280770	0.0367	0.548	0.0553	2.32	0.43	1.99
RAC875_c57541_193	7A	69220896	0.526	0.0135	0.0553	0.45	3.08	1.99
IAAV7897	3D	606369226	0.543	0.00219	0.0553	0.43	4.41	1.99
CAP7_c3367_68	3A	517661833	0.0632	0.0943	0.0555	1.94	1.68	1.99
BS00032035_51	5D	555065425	0.0675	0.442	0.0556	1.89	0.58	1.99
Kukri_rep_c72909_657	7B	46351517	0.0888	0.289	0.0557	1.7	0.88	1.99
Kukri_rep_c103469_126	1A	517415935	0.00927	0.72	0.0559	3.31	0.23	1.98
BS00064851_51	2B	188834804	0.144	0.103	0.056	0.75	0.95	1.25
Tdurum_contig26542_457	2B	554292531	0.125	0.162	0.0561	1.46	1.29	1.98
BS00068863_51	7A	14345681	0.236	0.204	0.0561	1.01	1.13	1.98
IAAV649	7A	8255145	0.0411	0.597	0.0563	2.24	0.37	1.98
GENE-3659_162	6A	101302744	0.0174	0.168	0.0565	2.86	1.27	1.98
BobWhite_c1633_643	6B	668773535	0.0791	0.291	0.0565	1.78	0.88	1.98
BS00003622_51	6B	9003859	0.17	0.158	0.0565	0.66	0.71	1.25
Excalibur_c64119_578	6B	14867229	0.17	0.158	0.0565	0.66	0.71	1.25
Kukri_c23491_358	6B	14867317	0.17	0.158	0.0565	0.66	0.71	1.25
BS00109319_51	7A	617690375	0.276	0.0826	0.0565	0.9	1.78	1.98
Excalibur_c47996_509	2B	793150837	0.628	0.129	0.0565	0.32	1.45	1.98
RAC875_rep_c91134_949	2D	552194566	0.0497	0.0979	0.0566	2.11	1.65	1.97
RAC875_c50245_120	2B	175640420	0.0409	0.252	0.0568	2.25	0.98	1.97
BobWhite_c7156_643	5A	436605691	0.0531	0.0265	0.0569	2.06	2.59	1.97
IAAV5967	6A	273168266	0.0531	0.0265	0.0569	2.06	2.59	1.97
Ex_c8482_488	6A	358151280	0.0531	0.0265	0.0569	2.06	2.59	1.97
BS00065079_51	6A	367145698	0.0531	0.0265	0.0569	2.06	2.59	1.97
Ex_c50864_326	6A	381032912	0.0531	0.0265	0.0569	2.06	2.59	1.97
Ra_c41794_1690	6A	387065069	0.0531	0.0265	0.0569	2.06	2.59	1.97
IAAV1385	6A	388213961	0.0531	0.0265	0.0569	2.06	2.59	1.97
BobWhite_rep_c64054_499	6A	399879105	0.0531	0.0265	0.0569	2.06	2.59	1.97
IACX8190	6D	181730826	0.0531	0.0265	0.0569	2.06	2.59	1.97
Excalibur_c1142_724	7A	700275639	0.0591	0.848	0.0569	1.99	0.12	1.97
Kukri_c9102_84	2D	73021542	0.147	0.492	0.0569	1.34	0.5	1.97
RAC875_c17427_270	5D	59033275	0.117	0.109	0.057	1.5	1.57	1.97
BobWhite_c10140_297	6B	171971500	0.0294	0.407	0.0572	2.48	0.64	1.97
D_F5XZDLF01B7ECX_54	7D	475148258	0.238	0.0641	0.0573	1	1.96	1.97
Tdurum_contig10595_633	4A	13656290	0.0684	0.557	0.0574	1.88	0.41	1.97
RFL_Contig5418_347	3B	567245879	0.442	0.175	0.0576	0.57	1.24	1.96
RAC875_c8752_1079	7A	731269292	0.226	0.131	0.0579	1.04	1.44	1.96
BS00108055_51	3B	513987670	0.352	0.268	0.0579	0.73	0.93	1.96
Tdurum_contig6121_947	6B	157475477	0.15	0.0332	0.0581	1.33	2.43	1.96
D_GCE8AKX02ILA1U_88	7D	55073749	0.485	0.043	0.0581	0.5	2.25	1.96
RAC875_c89312_61	7B	678832378	0.269	0.367	0.0582	0.92	0.71	1.96
Tdurum_contig5360_182	7B	679794580	0.269	0.367	0.0582	0.92	0.71	1.96
BobWhite_c44947_277	1A	589023953	0.119	0.158	0.0584	1.49	1.31	1.95
IAAV2115	5D	221012593	0.299	0.171	0.0586	0.84	1.25	1.95
BobWhite_c45204_251	1A	584679706	0.172	0.581	0.0588	1.23	0.38	1.95
Ku_c12842_664	1D	12303425	0.2	0.0957	0.0589	1.13	1.67	1.95
BobWhite_c2661_155	3A	742613007	0.28	0.0605	0.0589	0.89	2	1.95
RAC875_c37118_595	3A	519083103	0.0857	0.0943	0.059	1.72	1.68	1.95
Kukri_c11530_92	7A	731270573	0.526	0.041	0.0591	0.45	2.28	1.94
RAC875_c18821_1272	6B	526839060	0.0166	0.928	0.0593	2.89	0.05	1.94
Ra_c23874_338	6B	528622269	0.0166	0.928	0.0593	2.89	0.05	1.94
BS00022724_51	7A	8895372	0.581	0.0522	0.0593	0.38	2.11	1.94
BS00110902_51	6A	23356743	0.022	0.397	0.0594	2.69	0.65	1.94
Excalibur_c42113_453	7D	544779281	0.053	0.486	0.0595	1.31	0.17	1.22
RFL_Contig602_627	7A	733571689	0.294	0.00535	0.0595	0.85	3.76	1.94
GENE-1355_265	2D	621845269	0.00168	0.0576	0.0596	4.54	2.03	1.94
IACX2578	1B	484366302	0.404	0.0424	0.0598	0.63	2.25	1.94
Ku_c26804_497	6A	32662360	0.00248	0.503	0.0599	4.26	0.49	1.94
TA002508-0190	3A	522272492	0.0614	0.121	0.0599	1.96	1.5	1.94
Tdurum_contig65718_209	4A	648893401	0.259	0.393	0.0599	0.94	0.66	1.94
Kukri_c30408_704	5D	119776183	0.175	0.0752	0.06	0.64	1.13	1.21
RAC875_c30121_270	3A	513894827	0.741	0.0203	0.06	0.21	2.79	1.93
CAP8_c1881_215	6D	16882565	0.242	0.0754	0.0601	0.99	1.84	1.93
BS00022539_51	1B	637826131	0.143	0.167	0.0602	1.36	1.27	1.93
BobWhite_c32372_186	6A	568506927	0.148	0.0346	0.0602	1.33	2.4	1.93
RFL_Contig3192_1291	5B	422940287	0.259	0.187	0.0603	0.94	1.19	1.93
RAC875_c15918_801	1A	534043490	0.485	0.0175	0.0604	0.5	2.89	1.93
RAC875_c94534_75	1A	482771048	0.0734	0.216	0.0606	1.83	1.09	1.93
RAC875_c31572_281	3A	650041783	0.0141	0.458	0.0611	3	0.55	1.92
GENE-4153_101	6D	306711417	0.112	0.545	0.0611	1.53	0.43	1.92
Ku_c47168_563	5A	487844882	0.144	0.201	0.0611	1.36	1.14	1.92
BS00040415_51	7B	334806240	0.075	0.265	0.0612	1.82	0.94	1.92
tplb0053o16_915	2B	790586683	0.222	0.0141	0.0613	1.05	3.05	1.92
Excalibur_c96483_520	7A	610205741	0.423	0.0181	0.0613	0.6	2.87	1.92
BobWhite_c19725_1329	3B	566278179	0.348	0.48	0.0616	0.74	0.52	1.92
Excalibur_c5298_171	3B	566281963	0.348	0.48	0.0616	0.74	0.52	1.92
RAC875_c79857_301	2B	135007973	0.45	0.144	0.0616	0.56	1.38	1.92
Kukri_c58234_519	7D	413246807	0.242	0.0657	0.0619	0.99	1.94	1.91
RAC875_c11254_79	3B	543722423	0.663	0.0634	0.062	0.29	1.97	1.91
BS00100472_51	2A	343886547	0.55	0.00479	0.0622	0.42	3.84	1.91
IACX4461	1B	555639681	0.0982	0.45	0.0623	1.63	0.56	1.91
IAAV8023	5B	682699266	0.387	0.0825	0.0623	0.66	1.78	1.91
IAAV5828	7A	706905984	0.107	0.29	0.0626	0.91	0.88	1.91
CAP11_c1500_171	1A	581543310	0.148	0.117	0.0626	1.34	1.52	1.9
RAC875_c114809_130	7A	569390805	0.182	0.0195	0.0628	1.19	2.82	1.9
BS00009287_51	5B	702891776	0.325	0.0372	0.0628	0.34	1.55	1.19
BS00084133_51	5D	550441953	0.325	0.0372	0.0628	0.34	1.55	1.19
BS00022267_51	5D	550511075	0.325	0.0372	0.0628	0.34	1.55	1.19
GENE-3126_21	4B	1048109	0.393	0.115	0.0629	0.65	1.54	1.9
IAAV1650	5A	584614282	0.0889	0.148	0.0631	1.7	1.36	1.9
BobWhite_c5235_710	7A	644117800	0.047	0.873	0.0633	2.15	0.1	1.9
Tdurum_contig82534_237	7B	704281274	0.118	0.081	0.0633	1.5	1.79	1.9
RAC875_c22233_83	7A	11100360	0.201	0.382	0.0633	1.12	0.68	1.9
Kukri_c5891_1320	6A	89590095	0.41	0.203	0.0633	0.62	1.13	1.9
Excalibur_c8009_325	2A	744811472	0.0736	0.55	0.0634	1.83	0.42	1.9
IAAV2694	1A	520413090	0.0821	0.224	0.0635	1.75	1.06	1.9
BS00021997_51	7A	118328500	0.023	0.574	0.0637	2.66	0.39	1.89
Tdurum_contig65330_190	5B	684615889	0.633	0.0366	0.0639	0.32	2.36	1.89
BobWhite_c47144_153	4B	660589159	0.0568	0.0185	0.0641	2.01	2.85	1.89
BS00092845_51	6B	11298665	0.136	0.309	0.0641	1.4	0.83	1.89
CAP12_c1587_142	7B	712082786	0.254	0.668	0.0641	0.96	0.29	1.89
Tdurum_contig9132_102	3B	502644067	0.564	0.109	0.0641	0.4	1.58	1.89
Tdurum_contig28884_460	7B	704040389	0.0587	0.228	0.0643	1.99	1.05	1.89
IAAV2686	7B	704040392	0.0587	0.228	0.0643	1.99	1.05	1.89
Excalibur_c23748_452	6D	24823710	0.0164	0.513	0.0645	2.9	0.47	1.88
BS00087601_51	1A	481655155	0.0691	0.279	0.0645	1.87	0.91	1.88
RAC875_c22831_356	7A	732587216	0.388	0.088	0.0646	0.66	1.73	1.88
BS00089597_51	5D	552040110	0.112	0.344	0.0648	1.53	0.76	1.88
Kukri_c24705_248	6A	18706665	0.0865	0.193	0.0652	1.72	1.17	1.88
RAC875_c25800_836	6D	18008318	0.0865	0.193	0.0652	1.72	1.17	1.88
Excalibur_c22106_190	6B	574662770	0.0127	0.982	0.0658	3.08	0.01	1.87
Ku_c19745_892	7A	712058609	0.691	0.316	0.0658	0.26	0.82	1.87
Ex_c21738_1159	5A	549356135	0.0533	0.478	0.0659	2.06	0.52	1.87
Kukri_c57687_182	4A	119931452	0.102	0.0785	0.066	1.6	1.81	1.87
BobWhite_c48560_103	3A	516632058	0.104	0.11	0.066	1.59	1.57	1.87
CAP11_c6974_72	6B	526842914	0.0121	0.991	0.0662	2.21	0	1.16
RAC875_rep_c106884_592	1D	431429511	0.0157	0.898	0.0662	2.93	0.08	1.87
Kukri_c20590_210	6B	703285862	0.103	0.0688	0.0663	1.59	1.91	1.86
Ra_c7673_1773	6B	703287322	0.103	0.0688	0.0663	1.59	1.91	1.86
RAC875_c17224_741	6B	704187606	0.144	0.0781	0.0663	1.36	1.82	1.87
RAC875_c103988_92	5B	555177293	0.0755	0.0829	0.0666	1.81	1.77	1.86
RAC875_c9984_1003	5A	585458451	0.143	0.0605	0.0671	1.36	2	1.86
BobWhite_c1783_550	1A	582417635	0.237	0.569	0.0672	1.01	0.4	1.86
RAC875_c44888_403	1A	582426009	0.237	0.569	0.0672	1.01	0.4	1.86
Kukri_c61874_273	1A	583363927	0.237	0.569	0.0672	1.01	0.4	1.86
Excalibur_c6476_521	1A	588767571	0.237	0.569	0.0672	1.01	0.4	1.86
RAC875_rep_c105487_241	1A	589023798	0.237	0.569	0.0672	1.01	0.4	1.86
RAC875_c2258_345	1A	589040829	0.237	0.569	0.0672	1.01	0.4	1.86
RAC875_c2258_1526	1A	589042651	0.237	0.569	0.0672	1.01	0.4	1.86
RAC875_c50996_1179	1A	591093643	0.237	0.569	0.0672	1.01	0.4	1.86
Tdurum_contig63370_207	1B	676079688	0.237	0.569	0.0672	1.01	0.4	1.86
BobWhite_c4482_125	1B	679030857	0.237	0.569	0.0672	1.01	0.4	1.86
BobWhite_c4482_159	1B	679030891	0.237	0.569	0.0672	1.01	0.4	1.86
TA001722-0749	1B	685647864	0.237	0.569	0.0672	1.01	0.4	1.86
Excalibur_c500_279	1D	492891571	0.237	0.569	0.0672	1.01	0.4	1.86
BS00010851_51	1D	494063317	0.237	0.569	0.0672	1.01	0.4	1.86
BS00067339_51	1A	46236207	0.585	0.0932	0.0672	0.37	1.69	1.86
Excalibur_c32726_581	6A	574485927	0.0848	0.584	0.0674	1.04	0.11	1.15
RAC875_c25212_173	1D	399263572	0.0387	0.397	0.0676	2.29	0.65	1.85
Kukri_c26605_878	7A	105361591	0.0504	0.399	0.0677	2.1	0.65	1.85
Kukri_rep_c102608_599	5D	515408298	0.596	0.128	0.0678	0.36	1.46	1.85
Excalibur_rep_c102228_810	2D	622925355	0.0412	0.0598	0.0681	2.24	2.01	1.85
RAC875_c31670_389	5A	514094600	0.0746	0.421	0.0681	1.82	0.61	1.85
BS00024992_51	5B	7937876	0.114	0.171	0.0681	0.87	0.66	1.14
GENE-1587_448	3D	47190520	0.242	0.234	0.0681	0.99	1.03	1.85
Excalibur_rep_c70674_83	1B	637622472	0.17	0.213	0.0682	1.24	1.1	1.85
Tdurum_contig15238_972	6A	91886381	0.319	0.273	0.0682	0.8	0.92	1.85
CAP11_c1022_66	3A	714156164	0.39	0.0983	0.0682	0.66	1.65	1.85
Kukri_rep_c73936_154	3A	53838329	0.0815	0.14	0.0683	1.06	0.77	1.14
BS00021955_51	5A	559517035	0.0985	0.26	0.0685	1.62	0.96	1.84
RAC875_rep_c106093_670	1A	591091610	0.191	0.615	0.0685	1.16	0.34	1.84
Ra_c8939_653	5B	476797802	0.231	0.0839	0.0687	1.02	1.76	1.84
BS00104667_51	2B	690218325	0.642	0.0422	0.0688	0.31	2.26	1.84
IAAV151	6A	574479896	0.131	0.14	0.069	1.42	1.39	1.84
RAC875_c43536_193	6A	490496147	0.0176	0.888	0.0691	2.85	0.08	1.84
BS00029869_51	5B	554212726	0.119	0.0238	0.0695	1.49	2.67	1.83
Ku_c11429_519	5B	554212807	0.119	0.0238	0.0695	1.49	2.67	1.83
Kukri_rep_c115341_118	3A	686776700	0.122	0.0815	0.0695	1.47	1.79	1.83
Excalibur_c54205_320	3B	728904734	0.122	0.0815	0.0695	1.47	1.79	1.83
Kukri_c39994_227	7A	68882817	0.0324	0.693	0.0696	2.41	0.26	1.83
RAC875_c31328_381	2A	758928614	0.118	0.561	0.0696	0.85	0.12	1.13
Kukri_c2348_2340	7A	731268586	0.282	0.243	0.0698	0.88	1	1.83
RAC875_rep_c70595_321	5D	154539793	0.327	0.174	0.0698	0.78	1.24	1.83
Excalibur_c50584_358	5D	549770546	0.406	0.0378	0.07	0.63	2.34	1.83
Excalibur_c2737_309	6A	591732069	0.0127	0.819	0.0701	3.08	0.14	1.83
tplb0060j17_450	6A	17639192	0.298	0.104	0.0701	0.85	1.61	1.83
Tdurum_contig82821_324	2B	105909244	0.431	0.222	0.0701	0.59	1.07	1.83
BS00072151_51	3B	419241149	0.527	0.127	0.0702	0.45	1.47	1.83
BobWhite_c1611_1685	2A	61469135	0.00914	0.802	0.0703	3.32	0.16	1.82
Ex_c28261_372	6B	484986423	0.0148	0.907	0.071	2.97	0.07	1.82
IACX5772	6A	23602646	0.0308	0.297	0.071	2.45	0.86	1.82
BS00065325_51	1A	503376300	0.0538	0.061	0.071	1.3	1.25	1.12
RAC875_c2070_893	1D	417526	0.333	0.077	0.071	0.77	1.83	1.82
BobWhite_c22714_132	2A	4168425	0.101	0.324	0.0711	1.61	0.8	1.82
Excalibur_c14999_712	3B	499454450	0.405	0.282	0.0713	0.63	0.9	1.81
Tdurum_contig10107_580	3B	506624017	0.405	0.282	0.0713	0.63	0.9	1.81
Kukri_c21443_482	6A	14354277	0.263	0.288	0.0714	0.93	0.88	1.81
Excalibur_rep_c102020_253	4A	631922560	0.3	0.0153	0.0714	0.84	2.99	1.81
Kukri_rep_c111991_498	1B	553019391	0.0513	0.476	0.0715	2.08	0.53	1.81
IAAV4206	2B	47430632	0.0181	0.348	0.0716	2.83	0.75	1.81
D_GCE8AKX02IXEFJ_281	5D	548869242	0.433	0.0182	0.0716	0.21	1.99	1.11
RAC875_rep_c105224_352	6B	11585106	0.215	0.245	0.0717	1.07	1	1.81
BS00033641_51	6B	26650949	0.0908	0.491	0.0719	1.68	0.5	1.81
TA002565-0478	5D	107584022	0.512	0.057	0.0719	0.47	2.04	1.81
BS00055102_51	5A	671551588	0.298	0.286	0.072	0.85	0.89	1.81
Excalibur_c4984_162	2B	385201729	0.0596	0.191	0.0725	1.98	1.18	1.8
BobWhite_c31986_324	2B	457684372	0.161	0.00487	0.0725	1.28	3.83	1.8
Tdurum_contig85217_286	7A	30816851	0.163	0.186	0.0725	1.27	1.19	1.8
BobWhite_c44404_312	7B	17656905	0.126	0.191	0.0728	1.45	1.17	1.8
D_GBUVHFX02I5C26_339	6D	195979433	0.162	0.0248	0.0728	0.68	1.8	1.1
CAP12_rep_c6128_120	1A	568400517	0.368	0.0368	0.0728	0.7	2.36	1.8
Kukri_c39151_460	6B	121790155	0.261	0.279	0.0731	0.94	0.91	1.8
BobWhite_c11512_157	5A	514092445	0.0554	0.525	0.0732	2.03	0.46	1.8
Ku_c2735_2959	5B	695992955	0.636	0.0411	0.0732	0.32	2.28	1.8
Kukri_c18754_67	2A	754360464	0.0628	0.286	0.0733	1.94	0.89	1.8
RAC875_rep_c75768_245	3A	516802279	0.135	0.0682	0.0733	1.4	1.91	1.8
RAC875_c18821_137	6B	526848818	0.0182	0.972	0.0735	2.82	0.02	1.79
Ra_c38371_1171	7B	143328388	0.021	0.218	0.0735	2.72	1.08	1.79
IAAV7172	1A	542438627	0.0481	0.199	0.0736	2.13	1.14	1.79
RAC875_c24515_602	4B	645300276	0.0753	0.624	0.0738	1.81	0.33	1.79
BS00021989_51	4A	705508181	0.841	0.001	0.0739	0.01	3.9	1.1
Excalibur_c8161_1443	1D	486066869	0.104	0.437	0.0743	1.58	0.59	1.79
Kukri_rep_c70185_854	6A	228535896	0.148	0.0347	0.0743	1.34	2.4	1.79
BS00023089_51	6A	270610287	0.148	0.0347	0.0743	1.34	2.4	1.79
Ku_c104762_377	6A	273167594	0.148	0.0347	0.0743	1.34	2.4	1.79
BS00036211_51	6A	394618398	0.148	0.0347	0.0743	1.34	2.4	1.79
Kukri_c14766_1050	7B	62401712	0.572	0.11	0.0743	0.39	1.57	1.79
Kukri_c16864_398	5B	684615889	0.847	0.0284	0.0745	0.12	2.54	1.78
Excalibur_c37358_676	6A	369172152	0.145	0.0197	0.0746	1.35	2.81	1.78
RAC875_c16727_1826	2A	759828703	0.204	0.32	0.0748	1.11	0.81	1.78
Excalibur_c20597_509	6A	6725121	0.0278	0.943	0.0749	2.52	0.04	1.78
Excalibur_c46600_160	3A	648038861	0.0281	0.372	0.0751	2.51	0.7	1.78
BobWhite_c31500_144	3A	650041509	0.0281	0.372	0.0751	2.51	0.7	1.78
BobWhite_c45534_535	3A	652026276	0.0281	0.372	0.0751	2.51	0.7	1.78
Excalibur_c46143_143	4B	129053639	0.0574	0.235	0.0751	2.01	1.03	1.78
Tdurum_contig51818_145	4B	475806832	0.0301	0.762	0.0752	2.46	0.19	1.78
Ku_c665_985	7B	58727993	0.0523	0.247	0.0752	2.07	0.99	1.78
RAC875_c6062_75	3D	562700343	0.274	0.732	0.0752	0.9	0.22	1.78
Kukri_c28080_887	5A	570187361	0.223	0.112	0.0757	1.05	1.56	1.77
Tdurum_contig82942_681	4B	15416606	0.0242	0.601	0.0759	2.62	0.36	1.77
Tdurum_contig14326_597	5B	603881987	0.0305	0.775	0.0759	2.45	0.18	1.77
RAC875_c32587_186	5D	415680906	0.279	0.109	0.0759	0.89	1.58	1.77
IAAV3838	3D	446849095	0.561	0.00229	0.0761	0.4	4.38	1.77
RAC875_rep_c113555_122	5D	245298246	0.14	0.289	0.0762	1.38	0.88	1.77
CAP7_c3438_196	3B	821089312	0.362	0.021	0.0762	0.71	2.76	1.77
BS00066605_51	6B	577363546	0.205	0.763	0.0765	1.11	0.19	1.77
BS00022181_51	4B	552827869	0.103	0.287	0.0766	1.59	0.89	1.76
RAC875_c85550_52	1A	591147481	0.349	0.166	0.0766	0.73	1.28	1.76
RFL_Contig5693_646	6B	40456266	0.09	0.212	0.0767	1.69	1.1	1.76
RAC875_c5129_280	6B	663676344	0.141	0.206	0.0768	1.37	1.12	1.76
RAC875_c140_650	1B	30730931	0.142	0.981	0.0768	0.75	0	1.07
Kukri_c64409_351	2B	179397163	0.146	0.026	0.0774	0.74	1.77	1.07
Ra_c14171_2765	6B	147579698	0.579	0.17	0.0774	0.38	1.26	1.76
BS00066437_51	6B	149458463	0.579	0.17	0.0774	0.38	1.26	1.76
Kukri_c40953_658	2A	87878310	0.133	0.0964	0.0776	1.41	1.66	1.76
RFL_Contig1385_326	2B	141559396	0.133	0.0964	0.0776	1.41	1.66	1.76
BS00036830_51	6B	686688263	0.361	0.0686	0.0776	0.71	1.91	1.76
RAC875_c29282_566	4A	660985514	0.111	0.61	0.078	1.54	0.35	1.75
Excalibur_c19552_319	3B	525635819	0.238	0.393	0.0783	1	0.66	1.75
Ex_c52711_584	2B	773142143	0.00526	0.254	0.0784	3.71	0.97	1.75
Kukri_c77849_131	7A	736556222	0.0552	0.515	0.0784	2.03	0.47	1.75
RAC875_c52566_551	6D	79067388	0.319	0.198	0.0784	0.8	1.15	1.75
Excalibur_c95327_51	1A	9580162	0.00422	0.804	0.0785	3.87	0.15	1.75
BS00068805_51	5B	551499538	0.0896	0.049	0.0785	1.69	2.15	1.75
BS00105878_51	3D	562710278	0.194	0.0292	0.0786	1.15	2.53	1.75
Kukri_c54678_88	1A	513625907	0.063	0.12	0.0787	1.94	1.51	1.75
RAC875_c5138_116	7A	224988937	0.169	0.148	0.0788	1.24	1.36	1.75
RAC875_c29431_1849	5B	395633001	0.106	0.57	0.0789	1.57	0.4	1.74
BS00102828_51	5B	8353214	0.0884	0.276	0.079	1.02	0.42	1.06
BS00010153_51	5B	8905311	0.0884	0.276	0.079	1.02	0.42	1.06
Kukri_rep_c70770_1937	5D	8535949	0.0884	0.276	0.079	1.02	0.42	1.06
Excalibur_c6967_553	5D	8535989	0.0884	0.276	0.079	1.02	0.42	1.06
Excalibur_c6967_1233	5D	8537172	0.0884	0.276	0.079	1.02	0.42	1.06
Excalibur_c6967_1852	5D	8541805	0.0884	0.276	0.079	1.02	0.42	1.06
Kukri_c65921_274	5D	8542447	0.0884	0.276	0.079	1.02	0.42	1.06
BobWhite_c23714_130	5D	8542983	0.0884	0.276	0.079	1.02	0.42	1.06
RFL_Contig4979_965	5D	8543167	0.0884	0.276	0.079	1.02	0.42	1.06
CAP7_c9530_138	5A	685012468	0.0529	0.682	0.0791	2.06	0.27	1.74
Ku_c19745_833	7A	712058668	0.271	0.0997	0.0792	0.91	1.64	1.74
Tdurum_contig11727_274	7B	375191961	0.0505	0.518	0.0793	2.1	0.47	1.74
RAC875_c38756_141	1A	7335059	0.118	0.0194	0.0793	1.5	2.82	1.74
BobWhite_c6927_691	6D	338898785	0.0177	0.842	0.0794	2.84	0.12	1.74
BS00009882_51	2B	767651618	0.0368	0.885	0.0795	1.53	0.01	1.05
BS00003589_51	2B	769378166	0.0368	0.885	0.0795	1.53	0.01	1.05
IACX5726	2B	769428475	0.0368	0.885	0.0795	1.53	0.01	1.05
IACX7683	2D	627919734	0.0368	0.885	0.0795	1.53	0.01	1.05
BS00040283_51	7B	709256015	0.373	0.308	0.0796	0.69	0.83	1.74
Tdurum_contig74815_1274	7A	11099771	0.0819	0.613	0.0797	1.75	0.35	1.74
TA005251-0278	1A	532251644	0.183	0.132	0.0798	1.19	1.44	1.74
tplb0025b13_2687	1A	3386936	0.106	0.168	0.0799	1.57	1.27	1.74
RAC875_c34516_316	2B	65375509	0.0482	0.0862	0.08	2.13	1.74	1.73
Kukri_c67276_103	2B	105909328	0.197	0.471	0.08	1.13	0.53	1.74
Kukri_c67276_76	2B	105909355	0.197	0.471	0.08	1.13	0.53	1.74
Kukri_c4790_154	2B	105913020	0.197	0.471	0.08	1.13	0.53	1.74
BobWhite_c12911_649	2B	780590326	0.577	0.0848	0.0804	0.38	1.76	1.73
CAP7_c4283_232	6A	581746594	0.31	0.0792	0.0805	0.82	1.81	1.73
Tdurum_contig53646_799	6B	11539853	0.601	0.0101	0.0806	0.36	3.29	1.73
Kukri_c4294_371	2B	648920752	0.0463	0.484	0.0809	2.16	0.51	1.73
RAC875_c8254_594	6D	472721858	0.367	0.0372	0.0809	0.7	2.35	1.73
Excalibur_c37565_709	4B	612026209	0.231	0.104	0.081	1.02	1.61	1.73
Tdurum_contig28703_293	4A	216817012	0.0485	0.184	0.0811	2.13	1.2	1.73
BS00029434_51	6B	4518584	0.296	0.264	0.0812	0.85	0.94	1.72
Excalibur_c60816_99	6A	225313080	0.0778	0.0242	0.0814	1.79	2.66	1.72
TA002954-0682	3A	506434507	0.236	0.448	0.0816	1.01	0.57	1.72
RFL_Contig5098_1248	7B	156707664	0.121	0.195	0.0818	1.48	1.16	1.72
Tdurum_contig50988_500	1B	645514214	0.129	0.706	0.0819	1.43	0.25	1.72
Excalibur_c6807_464	2B	616960595	0.0244	0.533	0.082	2.61	0.45	1.72
BS00068469_51	6A	288411615	0.107	0.0271	0.082	1.57	2.58	1.72
BS00110281_51	4A	733639141	0.535	0.0628	0.082	0.44	1.97	1.72
CAP7_c199_62	1B	646167658	0.202	0.108	0.0821	1.12	1.59	1.72
Tdurum_contig17421_310	6B	686687772	0.159	0.1	0.0824	1.29	1.64	1.71
Ra_c105904_1191	2B	790754699	0.4	0.249	0.0824	0.64	0.99	1.71
BS00073015_51	5B	555181754	0.0808	0.161	0.0825	1.76	1.3	1.71
Kukri_rep_c68068_95	2A	766400449	0.0962	0.236	0.0826	1.64	1.02	1.71
IAAV6032	2B	786229351	0.201	0.292	0.0827	1.12	0.87	1.71
Tdurum_contig59782_86	3A	517075038	0.227	0.0452	0.0828	1.04	2.21	1.71
Kukri_c10054_567	2D	128399221	0.0825	0.561	0.0829	1.75	0.41	1.71
Tdurum_contig74815_1413	7A	11099910	0.115	0.646	0.0829	1.52	0.31	1.71
Kukri_c23338_624	4B	19746069	0.0274	0.896	0.0831	2.53	0.08	1.71
Kukri_rep_c80571_265	1A	308352319	0.146	0.361	0.0832	1.35	0.72	1.71
Kukri_c4204_1946	1D	488573114	0.277	0.0239	0.0833	0.9	2.67	1.71
Tdurum_contig10229_127	6A	616737883	0.64	0.0175	0.0833	0.31	2.89	1.71
Kukri_c23208_256	7D	182602799	0.876	0.00836	0.0833	0.09	3.43	1.71
Tdurum_contig30569_126	2A	100631733	0.964	0.00912	0.0833	0.03	3.37	1.71
Kukri_rep_c74376_188	4B	19742841	0.0288	0.829	0.0835	2.5	0.13	1.71
CAP8_c9553_109	1B	474449502	0.0385	0.132	0.0835	2.29	1.44	1.7
Kukri_c15231_166	1A	588301604	0.156	0.809	0.0838	1.3	0.15	1.7
Tdurum_contig29915_167	1A	589040877	0.156	0.809	0.0838	1.3	0.15	1.7
RFL_Contig2961_1493	1A	591613619	0.156	0.809	0.0838	1.3	0.15	1.7
Ra_c97840_496	1B	676077100	0.156	0.809	0.0838	1.3	0.15	1.7
RAC875_c1113_1577	1B	683461467	0.156	0.809	0.0838	1.3	0.15	1.7
Tdurum_contig49509_606	1B	689000715	0.156	0.809	0.0838	1.3	0.15	1.7
Kukri_c82190_267	1D	485755414	0.156	0.809	0.0838	1.3	0.15	1.7
Tdurum_contig28699_54	3A	523557457	0.252	0.0777	0.0842	0.96	1.82	1.7
RAC875_c25124_182	4A	612059662	0.278	0.0967	0.0842	0.89	1.66	1.7
RAC875_c39112_117	1D	431430464	0.0104	0.875	0.0843	3.22	0.09	1.7
GENE-1167_104	3B	684256078	0.0256	0.504	0.0848	2.58	0.49	1.69
BS00085434_51	3B	750357915	0.592	0.0235	0.0848	0.36	2.68	1.69
RAC875_c12801_410	3B	750140189	0.179	0.433	0.0849	1.2	0.59	1.69
RAC875_c78248_154	4B	3833434	0.236	0.563	0.0849	1.01	0.41	1.69
Excalibur_c24307_739	2D	455336516	0.571	0.0158	0.0854	0.39	2.97	1.69
GENE-4081_72	6D	343946989	0.00678	0.857	0.0855	3.53	0.11	1.69
BS00024619_51	7A	562096445	0.334	0.124	0.0856	0.77	1.49	1.69
Ra_c70331_779	5D	132880061	0.428	0.179	0.0857	0.59	1.22	1.69
BS00035426_51	4B	637390245	0.0312	0.465	0.0858	2.44	0.54	1.69
BS00070857_51	7A	617578383	0.243	0.117	0.0859	0.99	1.53	1.69
Excalibur_c45488_148	5B	668474076	0.293	0.218	0.086	0.86	1.08	1.68
RAC875_rep_c111159_57	7D	610853757	0.294	0.00708	0.0861	0.85	3.55	1.68
Ku_c16913_363	1D	398980224	0.0681	0.187	0.0862	1.17	0.62	1.01
Tdurum_contig32779_217	6B	11317658	0.269	0.23	0.0863	0.92	1.04	1.68
Kukri_c11910_445	3B	565273322	0.366	0.604	0.0863	0.7	0.36	1.68
BS00022009_51	7B	553884310	0.29	0.23	0.0864	0.86	1.04	1.68
TA004785-1734	2A	748965545	0.595	0.228	0.0864	0.36	1.05	1.68
RFL_Contig3713_538	2B	767021595	0.0936	0.502	0.0866	1.66	0.49	1.68
TA002695-2341	2B	381917351	0.0398	0.327	0.0867	2.27	0.79	1.68
RFL_Contig4748_1076	2B	390116879	0.0398	0.327	0.0867	2.27	0.79	1.68
RAC875_c43675_88	2B	390976224	0.0398	0.327	0.0867	2.27	0.79	1.68
BobWhite_c3757_55	2B	398707070	0.0398	0.327	0.0867	2.27	0.79	1.68
Kukri_c30643_112	5B	554821658	0.179	0.314	0.0867	1.2	0.82	1.68
Tdurum_contig29484_628	1B	20589379	0.0133	0.971	0.0868	3.05	0.02	1.68
BS00076693_51	2A	34665317	0.0418	0.0784	0.0868	2.23	1.81	1.68
Kukri_c48943_1149	4A	684998641	0.107	0.518	0.0871	1.56	0.47	1.68
BS00071424_51	7A	636898819	0.12	0.746	0.0872	1.48	0.21	1.68
BS00073407_51	3B	474317351	0.385	0.0543	0.0875	0.67	2.08	1.67
Kukri_c6199_1183	4A	60352541	0.133	0.67	0.0878	1.41	0.28	1.67
IAAV622	6A	496841056	0.341	0.476	0.0878	0.75	0.53	1.67
tplb0025i05_1836	6A	497462317	0.341	0.476	0.0878	0.75	0.53	1.67
Tdurum_contig60165_722	5B	700224501	0.658	0.0708	0.0878	0.29	1.89	1.67
Tdurum_contig8448_363	7B	739383870	0.267	0.324	0.0879	0.92	0.8	1.67
Excalibur_c30273_138	5D	23298067	0.293	0.141	0.0879	0.39	0.77	1
BS00009457_51	7D	386646308	0.272	0.144	0.088	0.91	1.38	1.67
BobWhite_c9117_593	5A	556686136	0.121	0.656	0.0881	1.48	0.3	1.67
Tdurum_contig30953_142	6A	605376001	0.0402	0.559	0.0882	2.26	0.41	1.67
RFL_Contig3395_1575	1A	584676259	0.908	0.246	0.0883	0.07	1	1.67
RAC875_c19579_377	1A	494448295	0.0552	0.259	0.0884	2.03	0.96	1.67
Ex_c66635_550	6A	381030683	0.11	0.0284	0.0884	1.54	2.54	1.67
RAC875_c6537_584	1B	688282677	0.205	0.786	0.0884	1.11	0.17	1.67
Tdurum_contig55610_784	2A	42475953	0.366	0.0203	0.0884	0.7	2.79	1.67
RAC875_c8849_134	1B	123965328	0.0279	0.421	0.0885	2.52	0.61	1.67
Excalibur_c2496_1141	2B	108238676	0.366	0.364	0.0886	0.7	0.72	1.66
Tdurum_contig84962_266	7B	84186271	0.0653	0.539	0.0888	1.91	0.44	1.66
JD_c1555_151	6B	566310382	0.131	0.722	0.0889	1.42	0.23	1.66
BS00067775_51	7B	476206152	0.265	0.511	0.0889	0.93	0.48	1.66
Ku_c4042_576	2B	118287554	0.565	0.266	0.089	0.4	0.94	1.66
IAAV7892	6B	528284143	0.0166	0.936	0.0892	2.89	0.05	1.66
Excalibur_rep_c67196_143	6B	528284143	0.0166	0.936	0.0892	2.89	0.05	1.66
TA003247-1072	1A	11664393	0.0159	0.899	0.0895	2.92	0.08	1.66
RAC875_c58425_331	6B	8781213	0.669	0.013	0.0896	0.28	3.11	1.66
Tdurum_contig74972_652	7A	11102598	0.0435	0.79	0.0897	2.2	0.17	1.66
GENE-4672_55	7A	691603446	0.617	0.0602	0.0897	0.34	2	1.66
CAP12_c2348_133	3B	732427571	0.155	0.274	0.0899	1.31	0.92	1.65
D_GDEEGVY02G3V8E_62	2D	413273780	0.52	0.0121	0.0899	0.46	3.16	1.65
Tdurum_contig26542_281	2B	554292707	0.214	0.141	0.0901	1.08	1.39	1.65
BS00048118_51	1A	118290380	0.797	0.000231	0.0903	0.16	6.09	1.65
Kukri_c73734_175	1B	540720886	0.136	0.23	0.0905	1.4	1.04	1.65
BS00070001_51	2B	122010450	0.512	0.0842	0.0906	0.47	1.76	1.65
BS00083078_51	2B	131130470	0.512	0.0842	0.0906	0.47	1.76	1.65
BS00022667_51	1A	12157317	0.892	0.226	0.0906	0.08	1.05	1.65
BS00076948_51	5A	664273166	0.157	0.328	0.0907	1.3	0.79	1.65
Kukri_c12683_1309	7A	30093253	0.0742	0.475	0.0908	1.82	0.53	1.65
Kukri_c46621_143	2B	121677036	0.765	0.193	0.0908	0.19	1.17	1.65
Jagger_c1746_113	6D	307882867	0.201	0.193	0.0911	0.57	0.6	0.98
RAC875_rep_c72435_90	2D	84342583	0.0812	0.198	0.0912	1.76	1.15	1.64
RFL_Contig5373_701	1D	423860637	0.00972	0.965	0.0913	3.27	0.03	1.64
Tdurum_contig84620_175	2B	653620434	0.0141	0.556	0.0917	3.01	0.42	1.64
BobWhite_c12134_1140	2B	660465997	0.075	0.598	0.0919	1.82	0.36	1.64
Ra_c5683_2584	1A	551460874	0.622	0.0486	0.092	0.33	2.16	1.64
BobWhite_c14303_240	7A	12402953	0.141	0.526	0.0922	1.37	0.45	1.64
Kukri_c31961_630	5B	281675472	0.0535	0.88	0.0923	2.06	0.09	1.64
BS00063128_51	7A	126930340	0.0703	0.346	0.0923	1.86	0.75	1.64
Ex_c8890_2370	6A	570373119	0.0725	0.989	0.0923	1.84	0.01	1.64
RAC875_c20115_1334	6D	425898939	0.0725	0.989	0.0923	1.84	0.01	1.64
BS00030430_51	3B	503989918	0.181	0.66	0.0923	1.19	0.29	1.64
Kukri_c40388_844	5B	118530566	0.87	0.0387	0.0924	0.1	2.32	1.64
BS00071041_51	3B	796310472	0.286	0.0581	0.0926	0.87	2.03	1.63
Excalibur_c6714_246	5A	6422290	0.548	0.0242	0.0926	0.42	2.66	1.63
BS00085589_51	6B	705385051	0.658	0.228	0.0926	0.29	1.05	1.63
Tdurum_contig49187_601	5A	482375779	0.048	0.196	0.0927	2.13	1.16	1.63
CAP7_c10566_170	7B	83912264	0.0741	0.644	0.0927	1.82	0.31	1.63
Excalibur_s111897_126	6B	117806884	0.018	0.108	0.0928	2.83	1.58	1.63
IAAV2277	2B	47427272	0.0452	0.415	0.0928	2.17	0.62	1.63
IAAV5570	5B	701152009	0.422	0.00482	0.0931	0.6	3.84	1.63
BS00065946_51	2A	82131452	0.493	0.333	0.0931	0.49	0.78	1.63
RAC875_c85550_73	1A	591147502	0.319	0.0446	0.0932	0.8	2.22	1.63
Kukri_c27662_675	6B	705380493	0.658	0.142	0.0933	0.29	1.39	1.63
Ex_c102862_798	6B	122796587	0.0146	0.111	0.0936	2.98	1.56	1.63
RAC875_c18463_156	2B	232916525	0.125	0.161	0.0936	1.45	1.3	1.63
Excalibur_c55759_282	3A	32119931	0.204	0.695	0.0937	1.11	0.26	1.63
IACX3190	3B	543842633	0.744	0.0938	0.0937	0.21	1.68	1.63
RAC875_c12259_1892	6A	6734558	0.287	0.302	0.0938	0.87	0.85	1.63
BS00090405_51	3A	487457795	0.302	0.275	0.0938	0.84	0.91	1.62
Tdurum_contig69003_607	7A	12414553	0.166	0.555	0.094	1.26	0.42	1.62
BS00041063_51	5A	594960175	0.243	0.047	0.094	0.99	2.18	1.62
Tdurum_contig10843_745	5A	594962106	0.243	0.047	0.094	0.99	2.18	1.62
BobWhite_c11652_421	6A	23433435	0.0746	0.248	0.0943	1.82	0.99	1.62
IACX6241	5B	442413717	0.282	0.236	0.0943	0.88	1.02	1.62
Excalibur_c8557_258	1D	464145826	0.671	0.0186	0.0943	0.28	2.85	1.62
RAC875_c7752_1223	1D	12535399	0.248	0.119	0.0944	0.97	1.51	1.62
BobWhite_c47143_592	6A	574486839	0.179	0.681	0.0945	1.2	0.27	1.62
IAAV2381	2B	139068437	0.184	0.26	0.0949	1.18	0.96	1.62
Kukri_rep_c101615_148	6A	10560366	0.213	0.529	0.0949	1.08	0.45	1.62
Excalibur_c24288_548	6D	9588401	0.213	0.529	0.0949	1.08	0.45	1.62
CAP8_rep_c9587_147	2B	384341874	0.0432	0.282	0.095	2.21	0.9	1.62
Excalibur_c13028_683	2B	384749502	0.0432	0.282	0.095	2.21	0.9	1.62
Ku_c14843_504	2B	385202014	0.0432	0.282	0.095	2.21	0.9	1.62
BobWhite_c13455_112	2B	387103786	0.0432	0.282	0.095	2.21	0.9	1.62
Excalibur_rep_c69187_151	2B	389471745	0.0432	0.282	0.095	2.21	0.9	1.62
BS00064387_51	5D	93801337	0.806	0.0113	0.0951	0.15	3.21	1.62
BobWhite_c7604_181	5D	550206161	0.473	0.0211	0.0953	0.52	2.76	1.61
Jagger_c3991_101	5B	488820772	0.0206	0.272	0.0954	2.74	0.92	1.61
RAC875_c3996_1910	6A	6732632	0.256	0.289	0.0954	0.95	0.88	1.61
tplb0021d05_538	6B	14879805	0.256	0.289	0.0954	0.95	0.88	1.61
Kukri_c57677_355	7B	155727232	0.147	0.208	0.0959	1.34	1.11	1.61
RAC875_c31051_490	4A	60352880	0.159	0.499	0.0959	1.29	0.49	1.61
Kukri_c91621_319	2B	382734550	0.0489	0.0485	0.0961	2.12	2.16	1.61
Kukri_c9163_799	1A	582867909	0.218	0.807	0.0962	1.06	0.15	1.61
tplb0053c24_1496	1A	586953813	0.218	0.807	0.0962	1.06	0.15	1.61
BS00056550_51	1A	7294614	0.629	0.127	0.0962	0.32	1.47	1.61
Ku_c30637_1294	6D	52821762	0.166	0.115	0.0967	0.67	0.88	0.95
Excalibur_c11680_81	1A	549846261	0.0866	0.339	0.0969	1.71	0.77	1.6
IAAV1320	5D	549806945	0.382	0.0146	0.0969	0.67	3.03	1.6
BS00082086_51	6B	121489788	0.458	0.211	0.097	0.55	1.1	1.6
RFL_Contig799_2152	6B	686416383	0.0204	0.0414	0.0971	2.74	2.27	1.6
tplb0024i15_1754	1B	491087439	0.124	0.486	0.0971	1.46	0.51	1.6
RFL_Contig1896_1236	3A	25000429	0.073	0.81	0.0972	1.84	0.15	1.6
BobWhite_c9704_273	3A	54879120	0.216	0.0351	0.0972	1.07	2.39	1.6
RAC875_c5222_59	3B	820794068	0.298	0.1	0.0973	0.85	1.64	1.6
JD_c20553_448	1A	551320941	0.506	0.0544	0.0975	0.47	2.08	1.6
Ra_c1295_635	1A	581830231	0.231	0.186	0.0976	1.02	1.19	1.6
Ku_c6824_1023	5A	611133721	0.577	0.402	0.0976	0.38	0.64	1.6
RAC875_c35672_136	3B	798550775	0.215	0.173	0.0977	1.07	1.24	1.6
BobWhite_c4481_96	7B	58249132	0.0981	0.599	0.0978	1.63	0.36	1.6
IAAV7912	7B	589710927	0.0749	0.597	0.0979	1.82	0.37	1.6
JD_c63005_896	7B	659435313	0.224	0.282	0.098	1.04	0.9	1.59
Excalibur_c36771_136	6B	146646555	0.556	0.265	0.0981	0.41	0.94	1.59
RFL_Contig1488_671	3A	8866683	0.711	0.00647	0.0982	0.05	2.65	0.94
Ex_c17379_1431	6B	692782106	0.0972	0.42	0.0983	1.63	0.61	1.59
BS00067074_51	5B	697819587	0.515	0.154	0.0985	0.46	1.33	1.59
BS00063225_51	2D	78379853	0.762	0.248	0.0987	0.19	0.99	1.59
IAAV894	6A	311856582	0.163	0.0286	0.0988	1.27	2.54	1.59
IAAV1460	6B	465683331	0.302	0.523	0.0993	0.84	0.46	1.59
Excalibur_c4042_223	7A	715692001	0.0126	0.847	0.0994	3.09	0.12	1.58
BS00107529_51	5B	10169315	0.254	0.147	0.0995	0.45	0.75	0.93
Tdurum_contig56144_277	7A	575268808	0.892	0.153	0.0995	0.08	1.34	1.58
IAAV1375	5A	502220915	0.0457	0.545	0.0996	2.17	0.43	1.58
Tdurum_contig13385_346	6B	569935580	0.13	0.803	0.0997	0.8	0.02	0.93
Excalibur_rep_c110429_536	7B	740033618	0.37	0.262	0.0997	0.28	0.95	1.58
BS00067938_51	4B	599166886	0.408	0.466	0.0997	0.63	0.54	1.58
Kukri_c26288_419	2B	56784859	0.0352	0.294	0.0999	2.35	0.87	1.58
RAC875_rep_c111788_253	7A	715696908	0.0124	0.896	0.1	3.1	0.08	1.58
TA003913-0402	6D	59628986	0.0346	0.446	0.1	1.57	0.21	0.93
TA001994-0398	7B	607911064	0.0769	0.325	0.1	1.8	0.8	1.58
IACX13137	7A	712309297	0.086	0.583	0.1	1.72	0.38	1.58
RAC875_c1295_1603	1A	581828955	0.115	0.376	0.1	1.52	0.69	1.58
BobWhite_c9468_478	3A	517075176	0.205	0.0716	0.1	1.11	1.88	1.58
TA005986-0607	5B	702478353	0.652	0.0142	0.1	0.07	2.15	0.92
Tdurum_contig50625_2342	4B	14118136	0.0113	0.639	0.101	3.17	0.32	1.57
IACX8647	4B	14118250	0.0113	0.639	0.101	3.17	0.32	1.57
BS00010115_51	4B	14118285	0.0113	0.639	0.101	3.17	0.32	1.57
Tdurum_contig28353_296	5B	591482299	0.0762	0.694	0.101	1.8	0.26	1.58
IAAV1012	6D	459237571	0.0767	0.502	0.101	1.8	0.49	1.58
Excalibur_c53111_215	5D	561704746	0.0853	0.772	0.101	1.73	0.18	1.58
GENE-4297_86	5D	430441668	0.269	0.1	0.101	0.92	1.64	1.57
Ra_c50996_468	1D	492611715	0.285	0.78	0.101	0.88	0.18	1.57
RAC875_c82493_67	3A	13497049	0.651	0.0179	0.101	0.3	2.88	1.57
Tdurum_contig31514_449	4B	19751180	0.042	0.805	0.102	2.23	0.15	1.57
RAC875_c8081_435	3B	543843971	0.0507	0.333	0.102	2.09	0.78	1.57
Excalibur_c20018_214	7A	703561929	0.091	0.746	0.102	1	0.04	0.91
TA002853-0110-w	6D	2409066	0.118	0.0245	0.102	1.5	2.65	1.57
IAAV547	5A	528113700	0.144	0.362	0.102	1.35	0.72	1.56
Excalibur_rep_c106362_961	7A	712307084	0.195	0.527	0.102	1.14	0.45	1.57
BS00105531_51	7A	717036848	0.195	0.527	0.102	1.14	0.45	1.57
Kukri_rep_c68381_911	7A	717089752	0.195	0.527	0.102	1.14	0.45	1.57
Excalibur_c11776_364	7B	721193774	0.195	0.527	0.102	1.14	0.45	1.57
Excalibur_c12996_775	7B	577754468	0.262	0.112	0.102	0.94	1.56	1.57
TA004817-0140	6B	8388153	0.382	0.217	0.102	0.67	1.09	1.57
RAC875_c11254_739	3B	543718849	0.505	0.316	0.102	0.48	0.82	1.57
Kukri_c1192_825	6D	21982117	0.0323	0.164	0.103	2.41	1.28	1.56
RAC875_c906_657	7B	746533988	0.0764	0.097	0.103	1.8	1.66	1.56
TA005795-0543	3A	510837436	0.203	0.0941	0.103	1.11	1.68	1.56
IAAV3488	3D	390411052	0.203	0.0941	0.103	1.11	1.68	1.56
RAC875_rep_c118305_446	4D	105892222	0.23	0.0475	0.103	1.03	2.17	1.56
RFL_Contig5162_345	7D	64731475	0.0648	0.694	0.104	1.92	0.26	1.55
Kukri_c40439_366	1B	59196975	0.118	0.274	0.104	1.5	0.92	1.55
Tdurum_contig75763_930	6A	608502053	0.15	0.136	0.104	1.33	1.42	1.55
BS00009531_51	5B	462127501	0.57	0.00954	0.104	0.39	3.34	1.55
RAC875_c28819_281	5A	504873208	0.627	0.0796	0.104	0.33	1.8	1.55
Kukri_c5459_334	3A	507469938	0.0134	0.753	0.105	3.04	0.2	1.55
RFL_Contig4921_2420	3A	564943946	0.0599	0.138	0.105	1.24	0.78	0.9
Excalibur_rep_c72097_583	7B	329082296	0.0866	0.411	0.105	1.71	0.63	1.54
Tdurum_contig12551_233	5B	534333394	0.116	0.571	0.105	1.51	0.4	1.54
CAP8_c818_370	1B	557943819	0.134	0.36	0.105	1.41	0.72	1.55
BS00022747_51	7A	610929716	0.264	0.133	0.105	0.93	1.43	1.54
BS00028660_51	3A	507467861	0.0373	0.703	0.106	2.31	0.25	1.54
RAC875_rep_c106238_237	6B	705756974	0.36	0.231	0.106	0.71	1.04	1.54
TA004548-0753	5A	507966999	0.46	0.02	0.106	0.54	2.8	1.54
BS00005265_51	3B	581979283	0.943	0.0567	0.106	0.04	2.05	1.54
BS00026262_51	2D	446047025	0.0143	0.941	0.107	3	0.04	1.53
Tdurum_contig30426_261	1B	674667822	0.0878	0.375	0.107	1.7	0.69	1.53
Excalibur_c25414_806	2B	656228477	0.095	0.587	0.107	1.65	0.38	1.53
Kukri_c6492_375	5A	567917814	0.453	0.444	0.107	0.55	0.57	1.53
BS00099331_51	3B	511072296	0.666	0.173	0.107	0.28	1.25	1.53
Kukri_rep_c105287_311	7B	732650388	0.906	0.00894	0.107	0.07	3.38	1.53
Ra_c26829_375	1B	474259775	0.0563	0.125	0.108	2.02	1.48	1.53
Kukri_c22450_963	7B	58542061	0.0727	0.687	0.108	1.84	0.27	1.53
Ex_c102909_778	1B	532173004	0.117	0.0397	0.108	1.5	2.3	1.53
Excalibur_c7110_90	2D	108922133	0.181	0.393	0.108	1.2	0.66	1.53
RAC875_rep_c105494_293	7B	68344983	0.192	0.458	0.108	1.15	0.55	1.53
RAC875_c37038_177	7A	12309870	0.193	0.276	0.108	1.15	0.91	1.53
Ex_c24796_2499	7A	712056803	0.269	0.138	0.108	0.92	1.41	1.53
RAC875_c68392_200	3B	798549466	0.283	0.0822	0.108	0.88	1.78	1.53
Kukri_c23955_144	3B	798549646	0.283	0.0822	0.108	0.88	1.78	1.53
TA001366-0072	2A	81767664	0.286	0.241	0.108	0.87	1.01	1.53
D_contig25212_98	2A	84940132	0.286	0.241	0.108	0.87	1.01	1.53
BS00032695_51	3B	574703006	0.402	0.35	0.108	0.64	0.74	1.52
BS00032694_51	3B	574703012	0.402	0.35	0.108	0.64	0.74	1.52
RAC875_c1647_1988	2A	2645873	0.656	0.0773	0.108	0.07	1.11	0.89
Ku_c1083_1314	5B	478130105	0.018	0.435	0.109	2.83	0.59	1.52
BS00043549_51	7A	126905407	0.0224	0.579	0.109	2.67	0.39	1.52
Tdurum_contig10208_447	2A	260553	0.0582	0.942	0.109	2	0.04	1.52
BS00062971_51	5B	670541156	0.234	0.448	0.109	1.01	0.57	1.52
BS00062972_51	5B	670541188	0.234	0.448	0.109	1.01	0.57	1.52
Tdurum_contig14130_315	5B	10444723	0.263	0.357	0.109	0.93	0.73	1.52
TA004199-0831	2B	239854019	0.333	0.34	0.109	0.77	0.76	1.52
tplb0034e07_1869	2B	6311327	0.349	0.205	0.109	0.73	1.12	1.52
RAC875_c6075_214	4A	613582710	0.389	0.404	0.109	0.66	0.64	1.52
IAAV7132	4A	613582710	0.389	0.404	0.109	0.66	0.64	1.52
IAAV665	6A	223551927	0.417	0.105	0.109	0.61	1.6	1.52
RAC875_c93959_96	6A	594959438	0.552	0.376	0.109	0.41	0.69	1.52
Kukri_c25454_496	6B	708939957	0.832	0.0287	0.109	0.13	2.54	1.52
IAAV1311	5A	569806062	0.835	0.513	0.109	0.13	0.47	1.52
IAAV149	1D	427331602	0.00758	0.975	0.11	3.45	0.02	1.51
Tdurum_contig90488_115	7B	588288270	0.0586	0.771	0.11	1.99	0.18	1.51
BobWhite_c9958_624	7B	182943377	0.0726	0.494	0.11	1.84	0.5	1.51
Tdurum_contig76559_124	4B	14110534	0.0106	0.782	0.111	3.21	0.17	1.51
GENE-3659_104	6B	159699832	0.0218	0.0184	0.111	2.7	2.86	1.51
RAC875_c24317_1015	1A	582870070	0.0685	0.879	0.111	1.88	0.09	1.51
tplb0060p09_735	5B	8343408	0.173	0.194	0.111	0.65	0.6	0.87
Excalibur_c32189_998	5B	8344134	0.173	0.194	0.111	0.65	0.6	0.87
Ra_c65729_683	7A	712058776	0.249	0.189	0.111	0.97	1.18	1.51
RAC875_rep_c71408_412	1B	680866598	0.313	0.68	0.111	0.81	0.27	1.51
RAC875_c82385_209	6D	462012864	0.581	0.0733	0.111	0.38	1.86	1.51
Kukri_c57078_153	2A	604750643	0.724	0.00996	0.111	0.22	3.31	1.51
IAAV691	2B	107380158	0.808	0.33	0.111	0.15	0.78	1.51
Excalibur_c18089_1116	3A	565773671	0.108	0.0642	0.112	0.91	1.22	0.86
Ku_c1638_552	3A	565777422	0.108	0.0642	0.112	0.91	1.22	0.86
Ra_c10518_735	7D	571971890	0.231	0.81	0.112	1.02	0.15	1.5
Excalibur_c5010_1336	4B	20279425	0.529	0.0292	0.112	0.14	1.69	0.86
Excalibur_rep_c77221_93	2B	680768673	0.684	0.189	0.112	0.26	1.18	1.5
CAP8_rep_c4453_136	3B	244985329	0.0251	0.874	0.113	2.59	0.09	1.5
Excalibur_c10538_1153	1D	484402786	0.122	0.533	0.113	1.47	0.45	1.5
Tdurum_contig75516_339	6B	14522324	0.17	0.368	0.113	0.66	0.71	1.49
RAC875_c18689_1950	6B	15781125	0.17	0.368	0.113	0.66	0.71	1.49
RAC875_c36922_829	3A	9852685	0.411	0.0258	0.113	0.62	2.62	1.49
Kukri_c4818_332	5D	543334736	0.445	0.307	0.113	0.57	0.84	1.5
BobWhite_c1469_112	7A	515009750	0.49	0.204	0.113	0.5	1.13	1.5
RFL_Contig2814_604	7A	731272684	0.547	0.0888	0.113	0.42	1.72	1.5
RAC875_rep_c105937_467	6D	464947009	0.647	0.243	0.113	0.3	1	1.49
Tdurum_contig12459_664	2B	651932274	0.0359	0.507	0.114	2.34	0.48	1.49
Kukri_rep_c68107_833	7B	626070117	0.124	0.365	0.114	1.46	0.71	1.49
Kukri_c9728_1045	7D	623535219	0.251	0.499	0.114	0.97	0.49	1.49
Kukri_c32825_95	5D	529218679	0.467	0.155	0.114	0.53	1.32	1.49
RAC875_c56811_258	1D	7039601	0.0684	0.854	0.115	1.88	0.11	1.48
Ex_c12134_1160	6D	463224372	0.119	0.516	0.115	1.49	0.47	1.49
RFL_Contig5701_783	7B	675318649	0.14	0.507	0.115	1.38	0.48	1.48
Kukri_c16913_422	1A	495706733	0.143	0.135	0.115	1.36	1.42	1.48
Ku_c1970_1921	5B	683143060	0.211	0.084	0.115	1.09	1.76	1.49
BS00065327_51	2B	731481895	0.267	0.22	0.115	0.92	1.07	1.48
Kukri_c7339_113	2D	6642700	0.422	0.224	0.115	0.6	1.06	1.48
Ex_c66350_301	5B	431798208	0.649	0.336	0.115	0.3	0.77	1.48
TA003443-0646	6A	340046283	0.126	0.0114	0.116	1.45	3.21	1.48
Tdurum_contig16632_288	7A	40567684	0.636	0.00704	0.116	0.32	3.56	1.48
RAC875_c4203_382	2B	232348210	0.642	0.152	0.116	0.31	1.34	1.48
Kukri_c39968_221	2A	88011705	0.176	0.108	0.117	1.22	1.58	1.47
BS00099097_51	2B	140775160	0.176	0.108	0.117	1.22	1.58	1.47
RFL_Contig1385_1575	2B	141564719	0.176	0.108	0.117	1.22	1.58	1.47
BS00052403_51	7A	1702361	0.211	0.709	0.117	1.09	0.24	1.47
Kukri_c55885_139	5D	561797156	0.0641	0.215	0.118	1.93	1.09	1.47
BS00064548_51	1A	307482606	0.12	0.247	0.118	0.84	0.48	0.84
RAC875_c29913_139	2D	602515132	0.127	0.257	0.118	1.45	0.96	1.46
IACX589	1D	32544853	0.152	0.378	0.118	1.32	0.69	1.47
BS00037387_51	1B	21843255	0.00515	0.485	0.119	2.76	0.17	0.83
Ra_c17341_2119	7A	83541270	0.03	0.969	0.119	2.47	0.02	1.46
Kukri_rep_c98884_506	7A	622368602	0.0319	0.871	0.119	1.62	0.01	0.83
BS00093377_51	3A	485601646	0.0366	0.653	0.119	2.32	0.3	1.46
RAC875_c691_1486	6A	533256714	0.0601	0.803	0.119	1.97	0.15	1.46
TA004057-0662	5A	606340509	0.0666	0.205	0.119	1.9	1.13	1.46
IAAV3414	7B	451655671	0.103	0.565	0.119	1.59	0.4	1.46
tplb0043a20_542	2D	625147651	0.12	0.223	0.119	1.48	1.06	1.46
Tdurum_contig50392_1355	3A	522060498	0.132	0.106	0.119	1.42	1.59	1.46
BobWhite_c38833_197	2D	76653013	0.387	0.28	0.119	0.66	0.9	1.46
BS00086173_51	6A	615447720	0.462	0.044	0.119	0.19	1.44	0.83
Kukri_c17561_1186	3B	675042405	0.0107	0.5	0.12	3.2	0.49	1.45
BS00067711_51	6A	60424347	0.0107	0.5	0.12	3.2	0.49	1.45
BobWhite_c5419_643	6D	310392532	0.048	0.707	0.12	2.13	0.25	1.46
GENE-0644_370	2A	83821314	0.0822	0.286	0.12	1.75	0.89	1.45
Excalibur_c1305_662	2A	83822828	0.0822	0.286	0.12	1.75	0.89	1.45
Excalibur_c77035_156	1A	49252858	0.0988	0.747	0.12	1.62	0.21	1.46
BobWhite_c1027_474	1A	586995871	0.293	0.791	0.12	0.86	0.17	1.45
BS00078506_51	2B	210842786	0.605	0.018	0.12	0.35	2.87	1.45
BS00082605_51	2D	78392670	0.896	0.211	0.12	0.08	1.1	1.45
Tdurum_contig85217_206	7A	30816931	0.04	0.414	0.121	2.26	0.62	1.45
Excalibur_c48577_577	7D	540848369	0.092	0.637	0.121	1.67	0.32	1.45
BS00031417_51	1B	50186234	0.171	0.148	0.121	1.23	1.36	1.45
IAAV8912	5B	218221777	0.304	0.264	0.121	0.83	0.95	1.45
RAC875_c525_1372	7B	750086340	0.355	0.209	0.121	0.72	1.11	1.45
BobWhite_c2822_228	2B	799575996	0.0488	0.786	0.122	2.12	0.17	1.44
IAAV4830	5A	457437230	0.146	0.266	0.122	1.35	0.94	1.44
Excalibur_rep_c68963_163	7A	555666033	0.158	0.177	0.122	1.29	1.23	1.44
Tdurum_contig47663_321	6A	454939720	0.182	0.826	0.122	1.19	0.14	1.44
Kukri_c9249_700	1D	487633863	0.235	0.812	0.122	1.01	0.15	1.45
BobWhite_c20748_123	5D	555046439	0.25	0.0482	0.122	0.97	2.16	1.45
RAC875_s116485_298	5D	425839398	0.561	0.133	0.122	0.4	1.43	1.44
IACX5767	7B	716961831	0.0141	0.79	0.123	3.01	0.17	1.44
BobWhite_c17385_55	6A	581733583	0.056	0.94	0.123	2.02	0.04	1.44
BobWhite_c10673_330	2A	10993028	0.0662	0.215	0.123	1.9	1.09	1.44
Kukri_c29521_123	4D	502066957	0.258	0.329	0.123	0.95	0.79	1.44
Excalibur_c48317_242	1D	416099630	0.411	0.0499	0.123	0.62	2.14	1.44
Jagger_c8121_167	5B	700234628	0.484	0.47	0.123	0.51	0.53	1.44
RAC875_c17189_155	6B	165332553	0.499	0.0849	0.123	0.48	1.76	1.44
Excalibur_c62893_629	2B	5669946	0.651	0.0381	0.123	0.3	2.33	1.44
Tdurum_contig60205_509	2A	739712880	0.95	0.0125	0.123	0.04	3.14	1.44
RAC875_rep_c112321_108	1A	516565071	0.0152	0.84	0.124	2.95	0.12	1.43
RAC875_c98387_145	2B	766233774	0.0574	0.926	0.124	2.01	0.05	1.43
CAP12_c1129_220	1B	535797784	0.0768	0.445	0.124	1.8	0.57	1.43
Ra_c68984_1882	1B	480974301	0.0818	0.162	0.124	1.76	1.29	1.43
Excalibur_c3988_1660	4A	666149004	0.0877	0.904	0.124	1.71	0.07	1.43
BobWhite_c43681_334	3A	529772784	0.0882	0.209	0.124	1.7	1.11	1.43
RAC875_c8221_649	7D	613872117	0.115	0.584	0.124	1.52	0.38	1.43
GENE-1196_146	2A	92311801	0.148	0.215	0.124	1.33	1.09	1.43
BS00031746_51	7B	43882175	0.314	0.477	0.124	0.81	0.52	1.43
BS00010399_51	1B	532163685	0.324	0.124	0.124	0.79	1.48	1.43
Ku_c45387_733	5D	549576079	0.343	0.00352	0.124	0.75	4.07	1.43
RAC875_c7178_404	6D	2102979	0.38	0.052	0.124	0.27	1.34	0.81
BobWhite_c13099_755	3D	433743468	0.435	0.618	0.124	0.58	0.34	1.43
RFL_Contig3370_343	5D	2120566	0.0351	0.853	0.125	2.36	0.11	1.43
BobWhite_c1221_367	6A	436121480	0.0531	0.0547	0.125	2.06	2.07	1.42
RAC875_c14696_369	3B	6679751	0.0711	0.435	0.125	1.85	0.59	1.43
Excalibur_rep_c82767_175	1A	495706794	0.0928	0.324	0.125	1.67	0.8	1.43
Ra_c25590_1406	1B	527001435	0.111	0.0567	0.125	1.54	2.05	1.43
GENE-0767_62	2B	117620063	0.119	0.319	0.125	1.49	0.81	1.43
BS00087190_51	6B	121486924	0.128	0.117	0.125	1.44	1.53	1.42
BS00030635_51	1B	189325687	0.156	0.26	0.125	1.3	0.96	1.43
Kukri_c61972_419	7B	156431764	0.235	0.161	0.125	1.01	1.3	1.43
BS00025880_51	2A	751609428	0.345	0.0288	0.125	0.74	2.54	1.42
tplb0050e20_730	5B	281634772	0.364	0.29	0.125	0.71	0.88	1.42
Excalibur_rep_c111672_114	2B	423661778	0.0255	0.904	0.126	2.58	0.07	1.42
BobWhite_c3693_85	2B	429261145	0.0255	0.904	0.126	2.58	0.07	1.42
Excalibur_c33079_199	2D	361396820	0.0255	0.904	0.126	2.58	0.07	1.42
Excalibur_c11392_1193	2B	641943184	0.0568	0.476	0.126	2.01	0.53	1.42
RAC875_c49291_156	5B	620018484	0.218	0.21	0.126	1.06	1.11	1.42
Kukri_c34353_821	2B	165506841	0.236	0.00603	0.126	1.01	3.67	1.42
IAAV6644	3B	5586001	0.372	0.746	0.126	0.69	0.21	1.42
BobWhite_c16578_171	5D	548351212	0.715	0.00346	0.126	0.23	4.08	1.42
CAP7_c892_432	2A	14812129	0.0289	0.624	0.127	2.49	0.33	1.42
RAC875_c46646_549	1A	449937122	0.0904	0.116	0.127	1.68	1.53	1.41
RAC875_c42648_115	2A	716169593	0.115	0.507	0.127	1.51	0.48	1.41
RFL_Contig2612_826	2B	692461536	0.153	0.272	0.127	1.31	0.92	1.42
Excalibur_c17055_1451	5D	444549383	0.161	0.0406	0.127	1.28	2.29	1.41
Excalibur_c61603_1052	7A	700705500	0.257	0.498	0.127	0.95	0.49	1.42
BS00084990_51	1B	673745712	0.383	0.158	0.127	0.67	1.31	1.42
Excalibur_c28717_73	2D	600342840	0.641	0.0115	0.127	0.31	3.2	1.42
Excalibur_c1954_930	5A	680503202	0.826	0.096	0.127	0.13	1.67	1.42
tplb0031i24_1212	7A	723296553	0.0296	0.166	0.128	2.48	1.28	1.41
Kukri_c46310_84	7B	1255171	0.0856	0.202	0.128	1.72	1.13	1.41
RFL_Contig1457_465	3B	772228359	0.128	0.861	0.128	1.44	0.11	1.41
Jagger_c3757_131	1B	645571972	0.16	0.428	0.128	1.28	0.6	1.41
RFL_Contig5898_807	7B	706861556	0.182	0.322	0.128	1.19	0.8	1.41
BobWhite_c48550_198	1B	553143807	0.195	0.495	0.128	1.14	0.5	1.41
RAC875_c30397_887	6A	601225444	0.198	0.367	0.128	0.58	0.29	0.79
Excalibur_s102388_276	6A	10493918	0.205	0.341	0.128	1.11	0.76	1.41
Kukri_c76449_186	7A	700285238	0.265	0.318	0.128	0.93	0.81	1.41
BobWhite_c26680_62	5D	13719689	0.512	0.226	0.128	0.47	1.06	1.41
RAC875_c102223_220	1A	496439651	0.0884	0.454	0.129	1.7	0.56	1.4
Excalibur_c4303_184	2B	101236651	0.0891	0.472	0.129	1.69	0.53	1.41
Excalibur_rep_c66613_510	6A	538096986	0.091	0.709	0.129	1	0.05	0.79
BS00022951_51	6A	18704862	0.0971	0.22	0.129	1.63	1.07	1.4
Excalibur_c8900_354	6D	142844274	0.101	0.196	0.129	0.94	0.59	0.79
Kukri_c2507_1183	2B	413865666	0.152	0.131	0.129	1.32	1.45	1.4
Excalibur_c32875_78	2A	42402263	0.172	0.109	0.129	1.23	1.58	1.41
RAC875_c10868_538	6B	718383602	0.655	0.121	0.129	0.29	1.5	1.4
Tdurum_contig53340_355	5A	611038679	0.889	0.231	0.129	0.08	1.04	1.41
Tdurum_contig42226_2355	1B	58431146	0.0518	0.936	0.13	2.08	0.05	1.4
Kukri_rep_c107732_99	2B	429487828	0.0518	0.936	0.13	2.08	0.05	1.4
Ra_c42858_503	3A	653244738	0.0547	0.431	0.13	2.04	0.6	1.4
GENE-0522_336	1D	229484753	0.0554	0.747	0.13	1.29	0.04	0.79
TA006249-0396	6A	524312079	0.0653	0.967	0.13	1.91	0.02	1.4
Tdurum_contig76116_469	6B	704038852	0.0902	0.256	0.13	1.69	0.97	1.4
Ra_c44434_409	6B	704040319	0.0902	0.256	0.13	1.69	0.97	1.4
RFL_Contig4591_1759	3D	2141442	0.112	0.308	0.13	1.53	0.83	1.4
BobWhite_c44691_648	4B	46609214	0.407	0.0064	0.13	0.63	3.63	1.4
TA004924-0669	5D	365325734	0.554	0.452	0.13	0.41	0.56	1.4
Tdurum_contig42423_2462	6B	422998356	0.0924	0.456	0.131	0.99	0.2	0.78
Kukri_c3414_114	1B	68083993	0.153	0.209	0.131	1.31	1.11	1.39
BobWhite_c13400_229	7A	705127000	0.173	0.208	0.131	1.23	1.12	1.39
IAAV6732	7A	150983258	0.257	0.29	0.131	0.95	0.88	1.39
Excalibur_c42248_211	2B	6712802	0.489	0.194	0.131	0.5	1.16	1.4
Excalibur_c29417_400	2B	7429545	0.489	0.194	0.131	0.5	1.16	1.4
Ku_c11827_457	7A	108816578	0.0789	0.247	0.132	1.78	0.99	1.39
Kukri_c108256_381	5D	518921625	0.233	0.341	0.132	1.02	0.76	1.39
RAC875_c17197_603	4A	632018776	0.336	0.19	0.132	0.76	1.18	1.39
Ra_c3045_1361	1D	419735605	0.0182	0.834	0.133	2.82	0.13	1.39
Kukri_c15760_310	7B	327453478	0.105	0.575	0.133	1.58	0.39	1.38
CAP12_c2472_60	2B	611282889	0.106	0.335	0.133	1.57	0.77	1.38
RAC875_c30348_182	3B	7373315	0.18	0.606	0.133	1.2	0.35	1.38
IAAV5991	1B	687401291	0.276	0.695	0.133	0.9	0.26	1.38
Ra_c72106_227	3A	533625934	0.33	0.0371	0.133	0.77	2.35	1.38
Kukri_c45387_380	5D	549577116	0.742	0.00343	0.133	0.21	4.09	1.38
BobWhite_c5191_563	2A	755975155	0.0368	0.983	0.134	1.53	0.01	1.38
Jagger_c5526_105	2A	758264156	0.0368	0.983	0.134	1.53	0.01	1.38
Excalibur_c31864_179	2A	758532616	0.0368	0.983	0.134	1.53	0.01	1.38
RFL_Contig385_761	2B	767169958	0.0368	0.983	0.134	1.53	0.01	1.38
IACX7803	2B	768548039	0.0368	0.983	0.134	1.53	0.01	1.38
RAC875_c23815_545	2D	641963416	0.111	0.756	0.134	1.54	0.2	1.38
Tdurum_contig14542_858	2A	69209330	0.121	0.412	0.134	1.48	0.63	1.38
Kukri_c11141_203	7B	675313562	0.165	0.246	0.134	1.26	0.99	1.38
Excalibur_c34574_452	6A	449693253	0.179	0.0183	0.134	1.2	2.86	1.38
TA002966-0294	3D	422478869	0.204	0.139	0.134	1.11	1.4	1.38
RAC875_c9700_989	7A	670767163	0.204	0.156	0.134	1.11	1.32	1.38
Tdurum_contig67535_391	5B	536323849	0.402	0.231	0.134	0.64	1.04	1.38
BobWhite_c3506_1559	6D	462631543	0.528	0.718	0.134	0.14	0.23	1.38
RAC875_c7794_542	5B	403718288	0.551	0.426	0.134	0.42	0.6	1.38
RAC875_c23081_141	1A	491130184	0.0653	0.718	0.135	1.91	0.23	1.37
Excalibur_c38547_118	7A	621584969	0.0656	0.867	0.135	1.91	0.1	1.37
BobWhite_c27559_270	6B	703298644	0.125	0.317	0.135	1.45	0.81	1.37
TA006419-0680	5A	504873054	0.144	0.383	0.135	1.36	0.68	1.37
Excalibur_rep_c103847_565	1A	86645024	0.171	0.279	0.135	1.23	0.91	1.37
BS00066165_51	1B	157901588	0.171	0.279	0.135	1.23	0.91	1.37
TA005370-0351	1D	120535257	0.171	0.279	0.135	1.23	0.91	1.37
GENE-0339_174	1D	123104862	0.171	0.279	0.135	1.23	0.91	1.37
Excalibur_rep_c67269_496	3D	417213142	0.172	0.0436	0.135	0.65	1.45	0.77
RFL_Contig1338_2062	1D	11623273	0.198	0.102	0.135	1.13	1.63	1.37
Excalibur_c16470_494	4B	657980081	0.239	0.115	0.135	1	1.54	1.37
BS00029871_51	5A	572817662	0.272	0.583	0.135	0.91	0.38	1.37
Excalibur_c11505_155	3A	14850594	0.503	0.318	0.135	0.48	0.81	1.37
RAC875_c82589_246	5B	700236129	0.589	0.0804	0.135	0.37	1.79	1.38
Jagger_c5501_110	4A	615175511	0.647	0.224	0.135	0.3	1.06	1.37
Excalibur_c19649_1500	2B	616955965	0.0244	0.422	0.136	2.61	0.61	1.37
BS00004405_51	2B	771192099	0.0358	0.866	0.136	2.34	0.1	1.37
BS00056147_51	5B	387904098	0.13	0.191	0.136	1.43	1.18	1.37
Ku_c884_2297	7B	44623174	0.137	0.69	0.136	1.39	0.26	1.37
tplb0028p02_562	1A	1208254	0.138	0.442	0.136	0.77	0.21	0.76
RAC875_c95364_59	1A	1234797	0.138	0.442	0.136	0.77	0.21	0.76
tplb0025b13_1721	1A	3388635	0.138	0.442	0.136	0.77	0.21	0.76
RFL_Contig4186_852	3B	772399790	0.201	0.859	0.136	1.12	0.11	1.37
Excalibur_c8613_1266	1B	543011503	0.0204	0.945	0.137	2.74	0.04	1.36
RAC875_c3947_441	2B	660461061	0.0495	0.616	0.137	2.11	0.34	1.36
BS00092273_51	2A	104874112	0.0693	0.522	0.137	1.87	0.46	1.36
Kukri_c60090_82	2B	132340766	0.133	0.488	0.137	1.41	0.51	1.36
Excalibur_c3969_1208	3A	710832013	0.156	0.586	0.137	1.3	0.38	1.36
BS00066944_51	1B	587048150	0.179	0.142	0.137	1.2	1.39	1.36
BobWhite_c6433_417	1A	582866824	0.405	0.786	0.137	0.63	0.17	1.36
RAC875_rep_c117660_128	1A	582867001	0.405	0.786	0.137	0.63	0.17	1.36
TA004464-0886	1A	591090109	0.405	0.786	0.137	0.63	0.17	1.36
Kukri_c65800_762	1A	591093415	0.405	0.786	0.137	0.63	0.17	1.36
BobWhite_rep_c63889_327	1B	676075548	0.405	0.786	0.137	0.63	0.17	1.36
Kukri_c12190_1080	1D	492611121	0.405	0.786	0.137	0.63	0.17	1.36
Tdurum_contig94806_361	2B	134090349	0.793	0.303	0.137	0.16	0.85	1.36
Excalibur_c6660_716	2A	691218466	0.126	0.258	0.138	1.45	0.96	1.36
Excalibur_c23992_436	1B	532169159	0.42	0.0476	0.138	0.6	2.17	1.36
RAC875_rep_c112818_307	5A	613477789	0.0114	0.559	0.139	3.16	0.41	1.35
BobWhite_c14206_339	6D	338405047	0.0274	0.962	0.139	2.53	0.03	1.36
BS00079013_51	2B	660114463	0.0482	0.489	0.139	2.13	0.51	1.35
BobWhite_rep_c64068_241	2B	775336420	0.0766	0.277	0.139	1.8	0.91	1.35
Ku_c5229_1035	2A	85595794	0.126	0.555	0.139	1.45	0.42	1.35
Kukri_c12814_763	4B	575909836	0.168	0.648	0.139	1.25	0.31	1.35
Excalibur_c5309_286	3B	747801193	0.349	0.0997	0.139	0.73	1.64	1.35
Ex_c6145_1877	1D	12534836	0.39	0.0679	0.139	0.26	1.18	0.75
Tdurum_contig11756_1415	1D	18067038	0.0241	0.886	0.14	2.62	0.09	1.35
Excalibur_c7051_1027	2B	767017296	0.0857	0.931	0.14	1.72	0.05	1.35
GENE-0107_807	1B	488217103	0.117	0.527	0.14	1.5	0.45	1.35
Tdurum_contig43203_318	1A	432634528	0.12	0.526	0.14	1.48	0.46	1.35
Ku_c13370_656	5A	573042833	0.153	0.334	0.14	1.31	0.78	1.35
BS00062781_51	6A	580199509	0.16	0.0437	0.14	1.28	2.23	1.35
Excalibur_c53387_637	7A	717091550	0.223	0.647	0.14	1.05	0.31	1.35
Kukri_rep_c103094_177	7B	654926162	0.295	0.271	0.14	0.38	0.43	0.74
Excalibur_rep_c103301_387	7A	608398580	0.438	0.476	0.14	0.58	0.53	1.35
Excalibur_c47013_1503	1A	536963507	0.878	0.0211	0.14	0.09	2.76	1.35
Kukri_c23833_181	3A	478687821	0.0712	0.901	0.141	1.85	0.07	1.34
BS00086096_51	5A	9840279	0.0757	0.852	0.141	1.81	0.11	1.35
Kukri_c43754_351	5A	700210183	0.0976	0.433	0.141	0.96	0.22	0.74
RAC875_c58253_127	6A	222682448	0.115	0.211	0.141	1.51	1.1	1.34
Excalibur_c30035_368	6D	459237640	0.133	0.402	0.141	1.41	0.65	1.34
RAC875_c62_1514	1D	32543966	0.137	0.398	0.141	1.39	0.65	1.34
BobWhite_c45365_245	7D	25024350	0.138	0.673	0.141	1.39	0.28	1.34
Kukri_c14968_674	1A	164461123	0.175	0.242	0.141	1.22	1.01	1.34
Tdurum_contig29147_272	5D	97578150	0.222	0.197	0.141	0.52	0.59	0.74
BS00022541_51	7A	610932954	0.419	0.0473	0.141	0.61	2.18	1.34
RAC875_c1226_652	2B	157693584	0.831	0.0597	0.141	0.13	2.01	1.34
Kukri_c12183_262	1D	420538002	0.0162	0.838	0.142	2.91	0.13	1.34
Excalibur_rep_c69868_123	5A	510891390	0.0589	0.906	0.142	1.99	0.07	1.34
BS00011318_51	5D	403075900	0.0589	0.906	0.142	1.99	0.07	1.34
BS00070735_51	7A	126907922	0.105	0.323	0.142	1.58	0.8	1.34
Excalibur_c32739_698	6A	585491769	0.113	0.481	0.142	1.53	0.52	1.34
BobWhite_c3392_749	6A	585493605	0.113	0.481	0.142	1.53	0.52	1.34
TA002594-0782	1A	430179998	0.114	0.574	0.142	1.52	0.39	1.34
Kukri_c23350_433	1A	434873788	0.114	0.574	0.142	1.52	0.39	1.34
Excalibur_c41557_147	3A	488720640	0.125	0.438	0.142	1.45	0.58	1.34
GENE-1381_110	2A	690932212	0.127	0.387	0.142	1.44	0.67	1.34
BS00030036_51	1A	508638227	0.129	0.424	0.142	1.43	0.61	1.34
Kukri_c31891_1355	1A	508640884	0.129	0.424	0.142	1.43	0.61	1.34
BobWhite_c41441_185	7B	90194608	0.156	0.825	0.142	1.3	0.14	1.34
RFL_Contig1599_906	7B	167686707	0.208	0.349	0.142	0.55	0.31	0.74
BobWhite_c9316_300	1B	122344903	0.227	0.195	0.142	1.04	1.16	1.34
Ku_c682_187	7B	568488366	0.249	0.109	0.142	0.46	0.91	0.74
Jagger_c4412_265	2B	136430582	0.505	0.0878	0.142	0.48	1.73	1.34
TA005344-0744	5B	105777540	0.72	0.238	0.142	0.23	1.02	1.34
Kukri_c6364_578	6D	9472053	0.0968	0.891	0.143	0.96	0.01	0.74
BS00022318_51	1A	465131790	0.109	0.222	0.143	1.55	1.07	1.33
BS00023221_51	2B	94199666	0.133	0.454	0.143	1.41	0.56	1.33
Kukri_c4596_620	5D	554472015	0.152	0.239	0.143	1.32	1.02	1.34
GENE-0675_161	2B	647105455	0.261	0.419	0.143	0.94	0.62	1.34
TA002269-1202	2B	647316294	0.261	0.419	0.143	0.94	0.62	1.34
BobWhite_c3056_2737	2B	669436685	0.319	0.0697	0.143	0.8	1.9	1.33
BS00022017_51	5B	551662640	0.608	0.0669	0.143	0.35	1.93	1.34
BS00068327_51	1B	634415717	0.0946	0.568	0.144	0.98	0.12	0.73
GENE-1389_396	2B	159207110	0.137	0.12	0.144	1.39	1.51	1.33
Kukri_c22200_1171	2D	109702548	0.137	0.12	0.144	1.39	1.51	1.33
BS00093740_51	1B	120884051	0.176	0.148	0.144	1.21	1.36	1.33
Kukri_c29410_63	5D	457997498	0.246	0.139	0.144	0.98	1.4	1.33
BS00052423_51	3B	510000893	0.449	0.329	0.144	0.56	0.79	1.33
Excalibur_c6567_743	5A	504573805	0.564	0.0114	0.144	0.4	3.21	1.33
RAC875_c79742_102	6B	149058972	0.569	0.132	0.144	0.11	0.8	0.73
tplb0023n15_310	6A	475431678	0.0105	0.555	0.145	3.22	0.42	1.32
Ra_c17685_927	1B	631718534	0.0698	0.987	0.145	1.87	0.01	1.33
BS00110358_51	1A	14361000	0.0924	0.587	0.145	1.67	0.38	1.32
RAC875_rep_c72356_51	1B	178098032	0.145	0.126	0.145	1.35	1.47	1.32
RAC875_c21299_256	5D	442701316	0.24	0.0954	0.145	1	1.67	1.32
GENE-0543_1074	1D	488573539	0.249	0.0734	0.145	0.97	1.86	1.33
Ku_c62201_992	7A	562275477	0.299	0.0979	0.145	0.84	1.65	1.32
BS00063793_51	5A	671393458	0.323	0.277	0.145	0.79	0.91	1.33
BobWhite_c43731_313	5D	540347176	0.34	0.136	0.145	0.75	1.42	1.32
BS00064423_51	4A	627822186	0.356	0.284	0.145	0.72	0.89	1.32
Kukri_c41603_111	7A	30134424	0.373	0.116	0.145	0.69	1.53	1.32
TA003586-0637	1B	614455590	0.495	0.294	0.145	0.49	0.87	1.32
BS00022279_51	3A	12814022	0.526	0.29	0.145	0.45	0.88	1.33
Kukri_s117068_130	3A	13500799	0.526	0.29	0.145	0.45	0.88	1.33
BobWhite_c17021_297	3A	13517620	0.526	0.29	0.145	0.45	0.88	1.33
IAAV3919	1A	1337356	0.651	0.0129	0.145	0.3	3.12	1.32
Excalibur_c23304_353	5D	454108551	0.73	0.028	0.145	0.22	2.55	1.33
RAC875_c60161_1223	7A	621585176	0.0348	0.977	0.146	2.36	0.02	1.32
TA005766-0499	1A	11895518	0.0385	0.86	0.146	2.29	0.11	1.32
BS00065313_51	5B	489845892	0.108	0.369	0.146	1.56	0.71	1.32
Ra_c2370_1278	6B	603358155	0.157	0.926	0.146	1.3	0.05	1.32
Tdurum_contig777_260	1B	637349292	0.258	0.789	0.146	0.95	0.17	1.32
RAC875_c99519_227	5A	490310874	0.328	0.23	0.146	0.78	1.04	1.32
GENE-3791_463	5A	507967049	0.34	0.273	0.146	0.75	0.92	1.32
GENE-3813_174	6B	140853374	0.755	0.227	0.146	0.2	1.05	1.32
Kukri_rep_c97239_133	2B	6210157	0.0401	0.851	0.147	2.26	0.11	1.32
Tdurum_contig52332_94	1A	14143732	0.316	0.356	0.147	0.8	0.73	1.32
Kukri_c4632_115	2B	129662554	0.454	0.439	0.147	0.55	0.58	1.31
Ra_c20444_643	7A	200071538	0.635	0.387	0.147	0.08	0.67	1.32
BobWhite_c39364_231	7B	54788606	0.768	0.706	0.147	0.18	0.25	1.31
BobWhite_c26503_61	6A	583268917	0.0565	0.775	0.148	2.02	0.18	1.31
BS00045327_51	3A	485012145	0.058	0.682	0.148	2	0.27	1.31
RAC875_c57261_265	6B	609380727	0.104	0.927	0.148	1.58	0.05	1.31
TA005222-0574	2A	75291468	0.107	0.523	0.148	1.57	0.46	1.31
RAC875_c24517_558	2A	78843878	0.121	0.623	0.148	1.48	0.33	1.31
BS00009342_51	5A	665596956	0.199	0.145	0.148	1.13	1.37	1.31
Kukri_c90676_212	3B	65704357	0.285	0.459	0.148	0.88	0.55	1.31
BobWhite_c3871_210	2D	572079797	0.407	0.56	0.148	0.63	0.41	1.31
tplb0042o10_1533	3A	38394107	0.466	0.227	0.148	0.53	1.05	1.31
IAAV8162	3B	50910165	0.466	0.227	0.148	0.53	1.05	1.31
RAC875_c18195_741	5A	504762629	0.683	0.0315	0.148	0.27	2.47	1.31
BS00064536_51	1A	16389643	0.0564	0.865	0.149	2.02	0.1	1.3
Kukri_c3289_932	3A	27007732	0.0766	0.361	0.149	1.8	0.72	1.3
Tdurum_contig57139_318	3A	523556237	0.24	0.105	0.149	1	1.6	1.31
GENE-2559_63	5D	530429925	0.245	0.543	0.149	0.98	0.43	1.31
Kukri_c49170_655	1A	514553063	0.246	0.111	0.149	0.98	1.57	1.31
Kukri_c12984_465	1A	515546079	0.246	0.111	0.149	0.98	1.57	1.31
RAC875_c80876_67	1A	515553365	0.246	0.111	0.149	0.98	1.57	1.31
BS00011746_51	6B	6852845	0.264	0.359	0.149	0.93	0.72	1.31
Excalibur_c55186_73	1B	680863588	0.292	0.794	0.149	0.86	0.16	1.3
BobWhite_rep_c61602_139	2B	237967261	0.355	0.341	0.149	0.72	0.76	1.3
Ex_c47157_508	2A	709851005	0.38	0.453	0.149	0.67	0.56	1.31
BobWhite_c23037_241	5B	472680489	0.4	0.0552	0.149	0.64	2.06	1.31
tplb0032g12_1241	7A	701683510	0.462	0.503	0.149	0.54	0.49	1.3
RAC875_c53177_101	5B	357127786	0.956	0.49	0.149	0	0.51	1.31
RAC875_rep_c81362_344	7A	272339544	0.956	0.49	0.149	0	0.51	1.31
Ku_c2205_1317	7A	320606737	0.956	0.49	0.149	0	0.51	1.31
Kukri_c108278_520	7A	324937882	0.956	0.49	0.149	0	0.51	1.31
RAC875_c25834_506	7A	333104149	0.956	0.49	0.149	0	0.51	1.31
Excalibur_rep_c67835_488	7A	343846344	0.956	0.49	0.149	0	0.51	1.31
BS00079590_51	7A	357987433	0.956	0.49	0.149	0	0.51	1.31
BobWhite_rep_c49547_310	7A	379027739	0.956	0.49	0.149	0	0.51	1.31
BS00065647_51	7A	401426013	0.956	0.49	0.149	0	0.51	1.31
BS00035678_51	7A	410729445	0.956	0.49	0.149	0	0.51	1.31
Ex_c41740_166	7A	410730462	0.956	0.49	0.149	0	0.51	1.31
Ra_c9151_404	7A	413118641	0.956	0.49	0.149	0	0.51	1.31
RAC875_rep_c111703_561	7A	428342099	0.956	0.49	0.149	0	0.51	1.31
Ra_c66215_1118	7A	434738487	0.956	0.49	0.149	0	0.51	1.31
Kukri_c18365_943	7A	438522219	0.956	0.49	0.149	0	0.51	1.31
BS00064189_51	7B	361569890	0.956	0.49	0.149	0	0.51	1.31
Kukri_c14292_157	1D	485506706	0.0815	0.732	0.15	1.76	0.22	1.3
BS00061911_51	7A	722573912	0.113	0.207	0.15	1.53	1.12	1.3
BobWhite_c43728_100	4A	660790844	0.139	0.795	0.15	1.38	0.16	1.3
Tdurum_contig46877_173	7B	46999836	0.146	0.491	0.15	1.35	0.5	1.3
IAAV8499	4B	660481428	0.147	0.803	0.15	1.34	0.16	1.3
Tdurum_contig77289_179	1A	33373162	0.161	0.644	0.15	0.69	0.31	1.3
Tdurum_contig76289_1530	7B	587911940	0.178	0.402	0.15	1.2	0.65	1.3
GENE-4528_455	7B	709611429	0.227	0.745	0.15	1.04	0.21	1.3
BS00070091_51	2B	163714341	0.316	0.478	0.15	0.8	0.52	1.3
Ku_c68626_1232	7B	181035240	0.0875	0.529	0.151	1.71	0.45	1.3
BS00084668_51	2B	1832807	0.0923	0.783	0.151	1.67	0.17	1.29
BobWhite_c26689_85	7B	173866311	0.094	0.525	0.151	1.66	0.46	1.29
BS00064406_51	1A	83833186	0.24	0.221	0.151	1	1.07	1.29
RAC875_c21367_209	1A	154576016	0.24	0.221	0.151	1	1.07	1.29
BS00074230_51	7A	82936652	0.318	0.633	0.151	0.8	0.32	1.3
Tdurum_contig40560_375	2A	715405911	0.0928	0.977	0.152	1.67	0.02	1.29
RFL_Contig3301_510	2B	415055292	0.11	0.232	0.152	1.55	1.04	1.29
RAC875_c20950_461	2B	406110848	0.129	0.256	0.152	1.43	0.97	1.29
Excalibur_c3839_2483	2B	407237657	0.129	0.256	0.152	1.43	0.97	1.29
BobWhite_rep_c54390_73	2B	409344507	0.129	0.256	0.152	1.43	0.97	1.29
RFL_Contig3353_125	2B	411143395	0.129	0.256	0.152	1.43	0.97	1.29
BobWhite_c18672_757	7B	223808373	0.129	0.256	0.152	1.43	0.97	1.29
Kukri_c6113_189	5B	554822450	0.257	0.047	0.152	0.95	2.18	1.29
tplb0034e07_718	2B	6313903	0.379	0.761	0.152	0.68	0.19	1.29
GENE-0638_732	2D	593274766	0.892	0.0313	0.152	0.08	2.47	1.29
Excalibur_c2311_1563	2D	640215513	0.944	0.443	0.152	0.04	0.58	1.29
TA003776-0764	6B	519404256	0.0222	0.936	0.153	2.68	0.05	1.29
Kukri_c26645_254	2B	420729699	0.0945	0.411	0.153	1.65	0.63	1.29
BobWhite_c4375_347	1B	630926690	0.381	0.355	0.153	0.67	0.73	1.29
Ra_c42858_91	3A	653244328	0.0382	0.512	0.154	2.3	0.47	1.28
IACX9097	1B	530959486	0.0762	0.463	0.154	1.81	0.55	1.28
BS00021735_51	5B	593943053	0.095	0.752	0.154	1.65	0.2	1.28
BS00107935_51	1A	581828997	0.124	0.331	0.154	1.46	0.78	1.28
BS00022870_51	1A	48588559	0.127	0.788	0.154	1.45	0.17	1.28
Excalibur_rep_c72368_68	1A	548438406	0.241	0.606	0.154	0.99	0.35	1.28
Tdurum_contig52096_270	7B	728808830	0.306	0.109	0.154	0.83	1.58	1.28
Excalibur_c64119_385	6B	14879653	0.39	0.296	0.154	0.66	0.86	1.28
Ex_c25733_348	1B	642770705	0.391	0.552	0.154	0.65	0.42	1.28
Excalibur_c10157_180	4A	465407696	0.42	0.471	0.154	0.61	0.53	1.28
BS00009879_51	7D	619884047	0.0397	0.618	0.155	2.27	0.34	1.28
Tdurum_contig44938_2966	1A	563781671	0.0474	0.998	0.155	2.14	0	1.28
Kukri_rep_c91092_553	2B	442795565	0.0724	0.93	0.155	1.84	0.05	1.28
Kukri_c34887_734	7A	33364868	0.113	0.486	0.155	1.53	0.51	1.28
RAC875_c16281_167	3B	661827661	0.147	0.566	0.155	1.34	0.4	1.28
Excalibur_c42364_134	2B	546588954	0.168	0.00526	0.155	1.25	3.77	1.28
RAC875_c13949_923	6D	55926655	0.23	0.676	0.155	1.03	0.28	1.28
BS00011438_51	3B	7373468	0.296	0.629	0.155	0.85	0.33	1.28
Ku_c5938_4221	7A	76498040	0.397	0.479	0.155	0.64	0.52	1.28
Tdurum_contig82404_354	2A	746682413	0.523	0.399	0.155	0.45	0.65	1.28
RFL_Contig927_1591	2A	746682413	0.523	0.399	0.155	0.45	0.65	1.28
RAC875_c29540_413	1A	504242909	0.558	0.0272	0.155	0.41	2.58	1.28
Kukri_c23985_229	1A	48978899	0.771	0.325	0.155	0.18	0.8	1.28
Kukri_c62419_269	3B	627906952	0.816	0.0506	0.155	0.14	2.13	1.28
Excalibur_rep_c69044_1105	1D	423269316	0.0231	0.878	0.156	2.65	0.09	1.27
Excalibur_c3869_427	2A	504277847	0.0365	0.897	0.156	2.33	0.08	1.27
RAC875_c21237_166	2B	442792856	0.0365	0.897	0.156	2.33	0.08	1.27
Tdurum_contig10978_1074	4B	667614323	0.0554	0.873	0.156	2.03	0.1	1.27
Excalibur_c9687_1021	4A	736470159	0.128	0.232	0.156	0.81	0.51	0.69
Excalibur_c65272_341	4A	737501836	0.128	0.232	0.156	0.81	0.51	0.69
BobWhite_c4517_120	2A	751663232	0.159	0.1	0.156	1.29	1.63	1.28
Tdurum_contig26016_243	6B	598014593	0.209	0.64	0.156	1.09	0.32	1.27
Excalibur_c44668_382	1A	516454526	0.295	0.0768	0.156	0.85	1.83	1.27
BS00037006_51	6A	520354827	0.345	0.483	0.156	0.74	0.51	1.27
BS00074353_51	5D	550925008	0.545	0.114	0.156	0.42	1.55	1.28
IAAV4104	5D	450206572	0.775	0.257	0.156	0.18	0.96	1.27
BS00033487_51	5B	597289555	0.795	0.0544	0.156	0.16	2.08	1.28
Kukri_c8073_1068	5D	486256451	0.795	0.0544	0.156	0.16	2.08	1.28
Excalibur_rep_c108225_302	7B	692834296	0.0634	0.697	0.157	1.94	0.26	1.27
BobWhite_c7786_376	2D	126950305	0.146	0.289	0.157	1.35	0.88	1.27
BobWhite_c15849_189	6A	287397	0.147	0.884	0.157	1.34	0.09	1.27
Ku_c1021_1971	6A	442400378	0.379	0.0468	0.157	0.68	2.18	1.27
Ku_c1021_1642	6A	442400707	0.379	0.0468	0.157	0.68	2.18	1.27
Tdurum_contig23024_763	7A	619031372	0.0952	0.0709	0.158	1.65	1.89	1.26
IAAV4760	1D	41869071	0.113	0.751	0.158	1.53	0.2	1.26
BS00033405_51	1D	49586445	0.113	0.751	0.158	1.53	0.2	1.26
Ex_c4208_839	5A	573303052	0.223	0.299	0.158	1.05	0.86	1.26
RAC875_c34888_65	1A	12093366	0.244	0.262	0.158	0.99	0.95	1.27
IAAV4641	3A	726140788	0.303	0.133	0.158	0.83	1.44	1.26
Tdurum_contig75595_886	6D	21983829	0.429	0.116	0.158	0.59	1.53	1.26
BS00099804_51	7A	89835742	0.489	0.114	0.158	0.5	1.55	1.26
Excalibur_c47078_512	3A	34523930	0.598	0.236	0.158	0.36	1.02	1.26
Kukri_rep_c101532_104	7A	84765828	0.715	0.0458	0.158	0.23	2.2	1.26
BS00011047_51	2B	765278696	0.0182	0.0151	0.159	2.82	3	1.26
Kukri_c2796_1436	7D	540235681	0.0495	0.881	0.159	2.11	0.09	1.26
RAC875_c52266_76	7B	178416049	0.056	0.559	0.159	2.02	0.41	1.26
Kukri_c14804_352	7B	584806600	0.0703	0.753	0.159	1.86	0.2	1.26
Tdurum_contig42140_871	7A	624687195	0.0754	0.77	0.159	1.81	0.18	1.26
Kukri_c7495_824	7B	584308749	0.0754	0.77	0.159	1.81	0.18	1.26
Kukri_c39981_381	7D	540848393	0.0754	0.77	0.159	1.81	0.18	1.26
BS00021706_51	2A	21261871	0.0956	0.688	0.159	1.65	0.26	1.26
Excalibur_rep_c111801_55	2D	576280554	0.104	0.577	0.159	1.59	0.39	1.26
BS00087825_51	3B	40245575	0.123	0.056	0.159	1.47	2.05	1.26
BS00106588_51	6B	470913605	0.148	0.499	0.159	1.33	0.49	1.26
BobWhite_c8375_71	1D	486156766	0.205	0.885	0.159	1.11	0.09	1.26
Excalibur_c97157_65	1A	539702744	0.215	0.0501	0.159	1.07	2.14	1.26
tplb0053a24_1247	3A	8590685	0.245	0.307	0.159	0.98	0.84	1.26
BS00062759_51	1A	585822061	0.476	0.0149	0.159	0.52	3.01	1.26
Tdurum_contig57479_236	1B	626103927	0.588	0.434	0.159	0.37	0.59	1.26
RAC875_c68978_220	6D	5987173	0.0359	0.881	0.16	2.34	0.09	1.26
RAC875_rep_c70342_1644	2B	616970151	0.0786	0.445	0.16	1.78	0.57	1.26
BS00088035_51	1A	512878278	0.121	0.129	0.16	1.48	1.46	1.25
IAAV7384	6A	454649438	0.171	0.0229	0.16	1.23	2.7	1.25
GENE-0427_442	1B	40942823	0.178	0.302	0.16	1.21	0.85	1.26
Excalibur_c9370_966	4A	632858940	0.298	0.0284	0.16	0.85	2.54	1.26
Excalibur_c53103_113	4A	661050246	0.381	0.473	0.16	0.67	0.53	1.25
D_GDS7LZN02I3554_251	5D	548942211	0.53	0.0417	0.16	0.44	2.27	1.26
Ku_c5938_4231	7A	76498030	0.53	0.251	0.16	0.44	0.98	1.26
BobWhite_c50_411	1B	657321883	0.985	0.109	0.16	0	0.91	0.68
BS00023940_51	1B	613421889	0.00464	0.465	0.161	3.8	0.54	1.25
BS00022652_51	5B	378851382	0.0308	0.638	0.161	2.45	0.32	1.25
BS00012071_51	2B	635023684	0.0605	0.105	0.161	1.97	1.6	1.25
RAC875_c7674_634	1A	497866189	0.16	0.146	0.161	1.28	1.37	1.25
RAC875_c14852_2171	6B	156267604	0.193	0.984	0.161	1.15	0.01	1.25
BS00067744_51	5B	571636208	0.234	0.17	0.161	1.02	1.26	1.25
CAP8_c9110_427	4D	121181674	0.234	0.34	0.161	1.01	0.77	1.25
RAC875_c43389_105	1A	591095673	0.264	0.329	0.161	0.93	0.79	1.25
Ku_c33128_457	7A	12422247	0.34	0.248	0.161	0.75	0.99	1.25
Tdurum_contig43874_1129	5A	460518596	0.0312	0.483	0.162	2.44	0.52	1.25
IAAV2880	4B	427494423	0.0566	0.922	0.162	2.02	0.06	1.25
BS00003522_51	3B	432844990	0.347	0.574	0.162	0.74	0.39	1.25
Excalibur_c3821_1355	3A	743190930	0.47	0.0334	0.162	0.53	2.43	1.25
IAAV539	2A	97842233	0.0348	0.923	0.163	2.36	0.06	1.24
Tdurum_contig75763_629	6D	461686527	0.0419	0.538	0.163	2.23	0.44	1.25
BS00093870_51	3D	484288860	0.0816	0.498	0.163	1.76	0.49	1.24
Kukri_c18296_567	7B	572416662	0.113	0.873	0.163	1.52	0.1	1.24
IAAV8924	3D	422479926	0.133	0.151	0.163	1.41	1.34	1.24
BS00022045_51	7B	626068707	0.172	0.391	0.163	1.23	0.67	1.24
Kukri_c31059_130	2B	692468899	0.222	0.529	0.163	1.05	0.45	1.24
Kukri_rep_c69427_230	2B	782537705	0.326	0.402	0.163	0.78	0.65	1.24
BS00053365_51	7A	692907393	0.385	0.0885	0.163	0.67	1.73	1.24
BobWhite_c14606_452	3B	480426075	0.74	0.21	0.163	0.21	1.11	1.24
Kukri_c5422_1953	3A	460811538	0.0103	0.465	0.164	3.23	0.54	1.24
RFL_Contig1483_1765	2B	151644876	0.0255	0.823	0.164	2.58	0.14	1.24
Kukri_c15310_755	7B	53648240	0.0768	0.343	0.164	1.8	0.76	1.24
Kukri_c9728_1171	7A	719567282	0.122	0.894	0.164	1.48	0.08	1.24
tplb0045d23_567	6D	459170655	0.147	0.561	0.164	1.34	0.41	1.24
BS00011186_51	7B	63568842	0.172	0.791	0.164	1.23	0.17	1.24
BS00054881_51	7B	44623104	0.289	0.761	0.164	0.87	0.19	1.24
Tdurum_contig12459_405	2B	651932533	0.31	0.276	0.164	0.82	0.91	1.24
Kukri_c19436_405	7A	25922716	0.588	0.0654	0.164	0.1	1.21	0.66
Excalibur_c431_1130	6A	5326425	0.0359	0.854	0.165	2.34	0.11	1.23
Kukri_c97631_275	2B	648912714	0.0608	0.711	0.165	1.97	0.24	1.23
IAAV1502	2B	769949884	0.0726	0.957	0.165	1.84	0.03	1.24
Excalibur_rep_c77206_397	7B	699837385	0.1	0.425	0.165	1.61	0.61	1.23
Tdurum_contig44948_1132	7D	610818671	0.1	0.425	0.165	1.61	0.61	1.23
Excalibur_rep_c102327_102	7A	701294014	0.118	0.836	0.165	1.5	0.13	1.24
IAAV2072	1A	482278982	0.134	0.276	0.165	1.41	0.91	1.23
BobWhite_c986_285	7D	5336960	0.22	0.532	0.165	0.52	0.14	0.66
Excalibur_c43567_850	1B	7995547	0.306	0.0237	0.165	0.83	2.68	1.24
Kukri_c10869_489	2A	759828514	0.311	0.498	0.165	0.82	0.49	1.23
Kukri_c10869_1591	2B	775169349	0.311	0.498	0.165	0.82	0.49	1.23
Kukri_c10869_1366	2B	775169574	0.311	0.498	0.165	0.82	0.49	1.23
RAC875_rep_c116263_97	2B	775169888	0.311	0.498	0.165	0.82	0.49	1.23
BobWhite_c4905_267	5B	622732156	0.73	0.379	0.165	0.22	0.69	1.24
BS00022249_51	1B	629486985	0.0222	0.598	0.166	2.68	0.36	1.23
BobWhite_c16130_362	2B	561283604	0.086	0.451	0.166	1.72	0.56	1.23
Excalibur_c15412_728	2B	154270981	0.103	0.612	0.166	1.59	0.35	1.23
Excalibur_c27142_145	2B	770679208	0.131	0.354	0.166	1.42	0.74	1.23
Tdurum_contig53138_302	6A	454649374	0.183	0.0226	0.166	1.19	2.71	1.23
Tdurum_contig57370_82	7B	46886985	0.214	0.816	0.166	1.08	0.14	1.23
RAC875_c25517_1067	7A	8255426	0.223	0.419	0.166	1.05	0.62	1.23
GENE-1756_115	4A	593351268	0.261	0.854	0.166	0.94	0.11	1.23
Tdurum_contig46717_2021	7A	731267923	0.297	0.071	0.166	0.85	1.88	1.23
Tdurum_contig48302_532	2A	74788542	0.534	0.000255	0.166	0.44	6.01	1.23
RAC875_rep_c70399_328	7A	715692976	0.798	0.0292	0.166	0.16	2.52	1.23
Excalibur_c38719_496	7D	540849436	0.0683	0.629	0.167	1.88	0.33	1.22
BS00063378_51	6A	582960918	0.0921	0.758	0.167	1.67	0.2	1.23
Ku_c68626_1054	7B	181035062	0.133	0.509	0.167	1.41	0.48	1.23
JG_c2092_196	2B	620594828	0.137	0.0225	0.167	1.39	2.71	1.23
BobWhite_c16735_131	2B	442569592	0.142	0.222	0.167	1.37	1.07	1.23
BobWhite_c16735_176	2B	442569637	0.142	0.222	0.167	1.37	1.07	1.23
Tdurum_contig42526_994	4A	613610512	0.159	0.949	0.167	1.29	0.04	1.23
Kukri_rep_c107983_607	6D	461924696	0.196	0.374	0.167	1.14	0.7	1.23
Kukri_c25823_443	4A	631922630	0.212	0.0276	0.167	1.08	2.56	1.23
BS00088579_51	4B	373780768	0.247	0.253	0.167	0.98	0.97	1.23
BS00061151_51	7A	174696522	0.659	0.272	0.167	0.29	0.92	1.23
Kukri_c21270_1870	4B	427511902	0.0639	0.918	0.168	1.93	0.06	1.22
BS00070538_51	7A	126907819	0.141	0.0586	0.168	1.37	2.02	1.22
BobWhite_c17852_511	3A	54662933	0.208	0.304	0.168	1.1	0.84	1.22
GENE-3278_642	5A	569288197	0.29	0.281	0.168	0.86	0.9	1.22
BobWhite_c27438_81	1A	527951929	0.336	0.0306	0.168	0.76	2.49	1.22
CAP11_c1048_99	7A	206936003	0.397	0.039	0.168	0.64	2.31	1.22
TA004446-0339	2B	66192523	0.912	0.353	0.168	0.06	0.74	1.22
Kukri_c12563_52	4A	605732894	0.139	0.45	0.169	1.38	0.57	1.22
Tdurum_contig42636_995	5B	491957899	0.197	0.432	0.169	1.13	0.59	1.22
BS00061979_51	2B	20077015	0.199	0.533	0.169	1.13	0.45	1.22
Kukri_c3018_865	6B	156271187	0.211	0.869	0.169	1.09	0.1	1.22
Excalibur_c32167_59	1A	485342363	0.394	0.213	0.169	0.65	1.1	1.22
Kukri_c26605_854	7A	105361567	0.396	0.484	0.169	0.65	0.51	1.22
BS00070861_51	2B	635075945	0.418	0.0398	0.169	0.61	2.3	1.22
Excalibur_c23452_401	5B	692509160	0.706	0.0799	0.169	0.24	1.8	1.22
Kukri_c31059_165	2B	692468864	0.069	0.86	0.17	1.16	0.01	0.64
CAP8_c8651_206	3B	40246111	0.0761	0.226	0.17	1.81	1.05	1.21
Excalibur_c7546_1286	6D	470639878	0.0981	0.625	0.17	1.63	0.33	1.22
Ra_c8396_465	6B	20785532	0.112	0.804	0.17	1.53	0.15	1.21
Kukri_c38732_225	6B	151131387	0.172	0.275	0.17	1.23	0.92	1.21
Excalibur_c16566_485	6D	468879198	0.173	0.202	0.17	1.23	1.13	1.21
RAC875_rep_c73318_362	6A	65553461	0.356	0.0291	0.17	0.72	2.53	1.21
CAP7_c6223_318	5D	421422724	0.485	0.0312	0.17	0.5	2.48	1.22
BS00059928_51	7A	603091602	0.552	0.212	0.17	0.41	1.1	1.22
Tdurum_contig10208_452	2A	260558	0.0573	0.913	0.171	2.01	0.06	1.21
BobWhite_c47347_420	6B	558926756	0.0918	0.911	0.171	0.99	0	0.64
BS00032112_51	1A	494446921	0.11	0.848	0.171	1.54	0.12	1.21
Ku_c9598_2119	7B	159141898	0.114	0.724	0.171	1.52	0.23	1.21
Ku_c9598_2131	7B	159141910	0.114	0.724	0.171	1.52	0.23	1.21
Ra_c11164_740	7B	159511265	0.114	0.724	0.171	1.52	0.23	1.21
BS00063973_51	1B	577970537	0.186	0.676	0.171	1.18	0.28	1.21
Tdurum_contig17504_244	6B	8046179	0.364	0.383	0.171	0.71	0.68	1.21
IACX378	4D	455488906	0.465	0.328	0.171	0.53	0.79	1.21
RAC875_rep_c107228_92	5A	567691316	0.993	0.391	0.171	0	0.67	1.21
Excalibur_c32711_504	6B	626453853	0.032	0.891	0.172	2.42	0.08	1.2
RAC875_c43643_176	1D	383319741	0.0693	0.731	0.172	1.87	0.22	1.21
Kukri_c30593_75	7B	699840147	0.231	0.346	0.172	1.02	0.75	1.21
Jagger_c36_213	2B	94927885	0.404	0.219	0.172	0.63	1.08	1.21
Ex_c33778_2252	4A	724792427	0.54	0.587	0.172	0.43	0.38	1.21
Tdurum_contig13276_115	7A	734388981	0.603	0.266	0.172	0.35	0.94	1.21
RFL_Contig2615_700	6D	472890683	0.73	0.306	0.172	0.22	0.84	1.21
Ku_c25346_508	3B	581964754	0.0421	0.801	0.173	2.23	0.16	1.2
Ex_c7593_754	4D	337263929	0.0768	0.879	0.173	1.8	0.09	1.2
BobWhite_c25527_133	7A	717090190	0.0888	0.901	0.173	1.7	0.07	1.2
BS00012250_51	1B	532163387	0.138	0.28	0.173	1.38	0.9	1.2
GENE-2383_730	4B	549132454	0.148	0.849	0.173	1.34	0.12	1.2
BS00031814_51	2B	167798344	0.189	0.556	0.173	1.16	0.42	1.2
BobWhite_c17644_456	1B	589071333	0.259	0.406	0.173	0.94	0.64	1.2
Jagger_c2047_362	2A	70984374	0.318	0.331	0.173	0.8	0.78	1.2
Excalibur_c30730_253	7B	675315102	0.467	0.208	0.173	0.53	1.11	1.2
BS00065714_51	5A	691027878	0.529	0.0391	0.173	0.44	2.31	1.2
Kukri_c29052_75	2D	613322279	0.956	0.0904	0.173	0.03	1.71	1.2
Ra_c10607_524	2A	692934955	0.0529	0.429	0.174	2.06	0.6	1.2
RAC875_c19210_348	2B	179399007	0.0785	0.958	0.174	1.78	0.03	1.2
RAC875_c19357_122	6A	550637328	0.142	0.905	0.174	1.37	0.07	1.2
RAC875_c1553_129	7A	1705015	0.17	0.589	0.174	1.24	0.37	1.2
Excalibur_c3423_1170	7B	6372285	0.229	0.109	0.174	1.03	1.58	1.2
IAAV3528	2B	212579462	0.255	0.754	0.174	0.96	0.2	1.2
Tdurum_contig54967_722	6D	78268724	0.278	0.424	0.174	0.89	0.61	1.2
IAAV3046	6A	74499272	0.0338	0.628	0.175	2.38	0.33	1.2
Kukri_c3734_400	7B	1255751	0.0641	0.213	0.175	1.93	1.1	1.19
Kukri_c3734_438	7B	1255766	0.0641	0.213	0.175	1.93	1.1	1.19
Tdurum_contig81414_256	6B	576850582	0.0815	0.919	0.175	1.76	0.06	1.19
Ku_c11884_1220	7A	671466914	0.125	0.312	0.175	1.46	0.83	1.19
GENE-1477_748	7B	104301384	0.195	0.0679	0.175	1.14	1.92	1.19
BS00084895_51	1B	643101627	0.23	0.409	0.175	1.03	0.63	1.19
Ku_c16600_2646	7A	724121156	0.406	0.419	0.175	0.63	0.62	1.19
IACX2540	5A	619684884	0.604	0.0295	0.175	0.35	2.52	1.2
Excalibur_c31814_298	4A	534786343	0.737	0.00922	0.175	0.21	3.36	1.19
Kukri_s110037_62	3D	575526404	0.756	0.201	0.175	0.19	1.14	1.19
Ex_c5871_1684	3A	423957312	0.0123	0.606	0.176	3.1	0.35	1.19
BS00035032_51	7A	85345352	0.118	0.645	0.176	1.5	0.31	1.19
BS00024215_51	7B	83030077	0.118	0.716	0.176	1.5	0.24	1.19
IACX11026	6D	466944712	0.134	0.202	0.176	1.41	1.13	1.19
RAC875_c48997_1160	1D	49422605	0.171	0.702	0.176	1.24	0.25	1.19
GENE-4862_1014	7B	59647710	0.199	0.806	0.176	1.13	0.15	1.19
BobWhite_c34759_227	5D	454805715	0.255	0.347	0.176	0.95	0.75	1.19
RAC875_c5673_1209	2D	622382816	0.324	0.3	0.176	0.79	0.85	1.19
CAP12_c2677_138	4B	550398358	0.382	0.0441	0.176	0.67	2.23	1.19
Kukri_c18055_1740	7A	736518449	0.57	0.207	0.176	0.39	1.12	1.19
CAP7_c1490_115	1B	589897282	0.771	0.058	0.176	0.18	2.03	1.19
RAC875_c5625_67	6A	613948224	0.947	0.0322	0.176	0	1.63	0.63
BS00078124_51	6A	617182700	0.212	0.22	0.177	1.08	1.07	1.19
IAAV3695	1A	551322194	0.257	0.21	0.177	0.95	1.11	1.18
Ku_c18430_1287	6A	532318211	0.0485	0.785	0.178	2.12	0.17	1.18
IAAV8493	6A	532318905	0.0485	0.785	0.178	2.12	0.17	1.18
BS00106695_51	2B	767171587	0.0914	0.783	0.178	1.68	0.17	1.18
BS00084788_51	7B	81423572	0.106	0.773	0.178	1.57	0.18	1.18
BobWhite_c47620_226	5B	471130960	0.109	0.672	0.178	1.56	0.28	1.18
RAC875_c86270_269	5A	456972955	0.123	0.453	0.178	1.47	0.56	1.18
BS00010392_51	1A	558508320	0.248	0.325	0.178	0.98	0.8	1.18
Kukri_c12758_617	1A	506553647	0.278	0.13	0.178	0.89	1.45	1.18
RAC875_c13918_444	2A	2486797	0.8	0.00556	0.178	0.16	3.73	1.18
BS00066800_51	3A	431822454	0.0417	0.537	0.179	2.23	0.44	1.18
RAC875_c76124_264	6B	117850986	0.047	0.0965	0.179	2.15	1.66	1.18
BS00004328_51	1B	588503942	0.065	0.995	0.179	1.92	0	1.18
BS00067606_51	1A	565360200	0.168	0.563	0.179	1.25	0.41	1.18
GENE-3155_652	5A	538320187	0.277	0.331	0.179	0.9	0.78	1.18
BS00110139_51	5A	439186565	0.316	0.688	0.179	0.8	0.26	1.18
Ku_c23207_988	3A	45597297	0.319	0.41	0.179	0.8	0.63	1.18
BS00055761_51	7B	334455738	0.357	0.163	0.179	0.72	1.29	1.18
RAC875_c9601_1680	1A	593299528	0.446	0.707	0.179	0.56	0.25	1.18
Tdurum_contig43995_370	7B	658219637	0.685	0.119	0.179	0.26	1.51	1.18
D_GBQ4KXB02FR7XF_153	7D	632338787	0.922	0.0849	0.179	0.06	1.76	1.18
Excalibur_c1247_306	7A	321659560	0.994	0.157	0.179	0	1.32	1.18
Tdurum_contig5311_112	2D	75506690	0.102	0.604	0.18	1.6	0.36	1.17
Kukri_c11905_89	3A	82393213	0.144	0.394	0.18	1.35	0.66	1.17
BobWhite_c2296_94	6A	603194161	0.194	0.149	0.18	1.15	1.35	1.17
RAC875_rep_c71921_672	1D	493607565	0.213	0.416	0.18	1.08	0.62	1.17
Tdurum_contig54689_646	5A	684941787	0.222	0.547	0.18	1.05	0.43	1.17
BS00091752_51	4A	632863142	0.343	0.232	0.18	0.75	1.03	1.18
IAAV7745	1D	408078390	0.44	0.0609	0.18	0.57	1.99	1.18
Kukri_c40034_123	3B	650601930	0.888	0.0573	0.18	0.08	2.04	1.17
Ku_c19185_1569	2D	461301262	0.0227	0.482	0.181	2.67	0.52	1.17
RFL_Contig4801_686	6D	372828734	0.109	0.818	0.181	1.55	0.14	1.17
Excalibur_rep_c113950_132	4A	299601174	0.115	0.639	0.181	1.52	0.32	1.17
Tdurum_contig29060_176	4B	570140098	0.592	0.253	0.181	0.37	0.97	1.17
Tdurum_contig48442_645	7A	466520231	0.652	0.0288	0.181	0.3	2.53	1.17
BobWhite_rep_c50458_213	2B	641943068	0.011	0.375	0.182	3.19	0.7	1.17
IAAV1732	1B	682472758	0.0407	0.93	0.182	2.25	0.05	1.17
Kukri_c920_319	2B	617142358	0.0436	0.363	0.182	2.2	0.72	1.17
IAAV8980	2B	435341981	0.0522	0.659	0.182	2.07	0.3	1.17
Ra_c3092_741	7B	706809357	0.096	0.327	0.182	1.64	0.79	1.17
Tdurum_contig12159_468	2B	772053242	0.166	0.0405	0.182	1.26	2.29	1.17
Ra_c7324_1464	1D	462488015	0.21	0.378	0.182	0.55	0.28	0.61
Excalibur_c2484_2113	2B	717474744	0.26	0.0923	0.182	0.94	1.7	1.17
RAC875_c43846_79	1B	674668655	0.355	0.675	0.182	0.72	0.28	1.17
IAAV279	1D	484407573	0.618	0.511	0.182	0.34	0.48	1.17
IAAV3512	5A	442700425	0.637	0.475	0.182	0.31	0.53	1.17
GENE-3583_319	5D	341566392	0.637	0.475	0.182	0.31	0.53	1.17
RAC875_c26487_145	6B	470133011	0.143	0.666	0.183	1.36	0.29	1.17
GENE-0363_168	6B	470830331	0.143	0.666	0.183	1.36	0.29	1.17
Kukri_c4424_1081	4B	140896874	0.149	0.65	0.183	1.33	0.3	1.16
Excalibur_c49622_60	7B	450641795	0.149	0.65	0.183	1.33	0.3	1.16
RAC875_c23140_666	7A	8691689	0.221	0.694	0.183	1.05	0.26	1.16
Excalibur_c25270_218	4B	619970183	0.242	0.214	0.183	0.48	0.55	0.61
Tdurum_contig57370_318	7B	46887221	0.271	0.77	0.183	0.91	0.18	1.16
Kukri_rep_c71778_644	7B	1254684	0.332	0.577	0.183	0.77	0.39	1.16
BS00065936_51	5B	571635916	0.363	0.173	0.183	0.71	1.24	1.16
Excalibur_c5838_110	1A	582710343	0.414	0.778	0.183	0.62	0.18	1.16
Kukri_c4310_489	3D	418215546	0.649	0.445	0.183	0.3	0.57	1.16
BS00049403_51	5B	597084174	0.705	0.0671	0.183	0.05	1.19	0.61
Kukri_c40637_223	2B	108238043	0.755	0.54	0.183	0.2	0.44	1.16
Ra_c5508_706	4B	636789410	0.0788	0.6	0.184	1.78	0.36	1.16
Tdurum_contig31737_203	4B	574950598	0.103	0.83	0.184	1.59	0.13	1.16
BS00026622_51	7A	674272225	0.114	0.484	0.184	1.52	0.51	1.16
JG_c3077_214	3A	55086234	0.216	0.26	0.184	0.53	0.45	0.6
TA005284-0990	7B	704271890	0.3	0.593	0.184	0.84	0.37	1.16
BS00059315_51	2B	138536901	0.505	0.431	0.184	0.48	0.6	1.16
RAC875_c26866_239	7A	51381380	0.573	0.0145	0.184	0.39	3.03	1.16
Excalibur_c22419_460	7D	59091519	0.605	0.00988	0.184	0.35	3.31	1.16
RAC875_c10286_1247	3A	55045830	0.19	0.309	0.185	0.6	0.37	0.6
Kukri_c7972_1529	6A	116709604	0.286	0.359	0.185	0.88	0.73	1.15
Ex_c4876_1221	1A	12305338	0.311	0.213	0.185	0.81	1.1	1.16
Kukri_c2706_1424	4A	597693615	0.377	0.105	0.185	0.68	1.6	1.16
BS00035033_51	7A	85345350	0.167	0.654	0.186	1.25	0.3	1.15
CAP7_c1083_283	1A	506854586	0.177	0.207	0.186	1.21	1.12	1.15
Kukri_c14029_117	3A	53570963	0.214	0.263	0.186	1.08	0.95	1.15
Ku_c6550_1698	7B	693398211	0.23	0.606	0.186	1.03	0.35	1.15
Kukri_c24148_254	7B	704270039	0.257	0.716	0.186	0.95	0.24	1.15
BS00067434_51	1B	409633284	0.398	0.214	0.186	0.64	1.1	1.15
RFL_Contig5360_1282	3A	8590775	0.451	0.805	0.186	0.55	0.15	1.15
RAC875_rep_c114561_587	6A	77532867	0.0383	0.61	0.187	2.29	0.35	1.15
BS00022292_51	6A	23356743	0.0496	0.321	0.187	2.11	0.8	1.15
tplb0048b10_1365	1B	559966748	0.102	0.325	0.187	1.6	0.8	1.15
RAC875_c7104_160	7B	587916738	0.123	0.8	0.187	1.47	0.16	1.15
Excalibur_c25597_508	1B	643102204	0.232	0.436	0.187	1.02	0.59	1.15
BS00021876_51	1D	466365123	0.232	0.436	0.187	1.02	0.59	1.15
TA004668-0687	1D	466366088	0.232	0.436	0.187	1.02	0.59	1.15
BS00066456_51	7B	735287486	0.52	0.302	0.187	0.46	0.85	1.15
Excalibur_c49906_242	1B	484360928	0.597	0.159	0.187	0.36	1.31	1.15
Tdurum_contig60189_310	5B	697683429	0.713	0.251	0.187	0.24	0.98	1.15
Excalibur_c54327_215	2B	228980409	0.739	0.164	0.187	0.04	0.69	0.6
Excalibur_c5691_2088	2B	228981060	0.739	0.164	0.187	0.04	0.69	0.6
TA003405-0474	6B	484986315	0.0496	0.824	0.188	2.11	0.14	1.15
RAC875_c48202_231	7A	12177366	0.0549	0.777	0.188	2.04	0.18	1.14
RAC875_c27323_867	3A	480438551	0.0578	0.687	0.188	2	0.27	1.15
BS00034899_51	1A	548941327	0.0712	0.932	0.188	1.85	0.05	1.14
Ku_c14313_1194	3A	562284079	0.136	0.405	0.188	1.4	0.64	1.15
Ku_c29856_174	7A	616431917	0.157	0.95	0.188	1.3	0.04	1.14
TA004264-0825	1B	581691810	0.236	0.94	0.188	1.01	0.04	1.14
RAC875_c64504_417	2D	642871634	0.24	0.636	0.188	1	0.32	1.14
Ex_c5317_662	5A	529095499	0.289	0.196	0.188	0.39	0.59	0.59
Tdurum_contig63834_340	1B	518914698	0.372	0.187	0.188	0.69	1.19	1.15
Excalibur_c20277_483	3B	5585720	0.463	0.764	0.188	0.54	0.19	1.15
GENE-0033_233	1A	542003136	0.661	0.0775	0.188	0.29	1.82	1.15
IAAV5917	7D	222144947	0.736	0.118	0.188	0.21	1.52	1.14
RAC875_c60161_448	7B	583476867	0.0398	0.974	0.189	2.26	0.02	1.14
BS00089322_51	7B	716966341	0.0402	0.57	0.189	2.26	0.4	1.14
RFL_Contig4979_865	5D	8543267	0.2	0.256	0.189	1.12	0.97	1.14
Ku_c29856_132	7A	616431875	0.206	0.881	0.189	1.11	0.09	1.14
BS00096240_51	6A	600406158	0.424	0.196	0.189	0.6	1.16	1.14
IAAV3315	7A	611494033	0.727	0.0281	0.189	0.22	2.55	1.14
CAP11_c3218_126	1D	34940622	0.0365	0.842	0.19	2.33	0.12	1.14
BobWhite_rep_c63819_182	1D	382635686	0.0847	0.671	0.19	1.73	0.28	1.14
IACX5921	1A	499979672	0.221	0.61	0.19	1.06	0.35	1.14
Kukri_c59535_127	1D	487952560	0.346	0.894	0.19	0.74	0.08	1.14
Excalibur_c27972_320	3A	38265465	0.395	0.336	0.19	0.65	0.77	1.14
Excalibur_c29496_799	4D	475027867	0.497	0.00971	0.19	0.49	3.32	1.14
BS00089078_51	5D	549579101	0.678	0.00684	0.19	0.27	3.58	1.14
RAC875_c81616_116	5A	456036733	0.724	0.128	0.19	0.23	1.46	1.14
Tdurum_contig47292_302	3B	810561057	0.938	0.252	0.19	0.04	0.98	1.14
Tdurum_contig47309_862	7A	22935515	0.135	0.586	0.191	1.4	0.38	1.13
Kukri_rep_c98227_390	7A	701638346	0.157	0.891	0.191	1.29	0.08	1.13
BS00029286_51	7B	639848288	0.179	0.192	0.191	1.2	1.17	1.13
Ku_c11706_149	1B	119049270	0.215	0.386	0.191	1.07	0.67	1.13
BS00039378_51	1A	522500993	0.261	0.161	0.191	0.94	1.3	1.13
Kukri_c29150_143	1A	10052806	0.293	0.6	0.191	0.86	0.36	1.13
BS00064967_51	6B	706332786	0.298	0.753	0.191	0.84	0.2	1.14
Excalibur_c36481_519	2A	717941902	0.305	0.678	0.191	0.83	0.28	1.13
BS00069627_51	2B	141641187	0.558	0.0566	0.191	0.41	2.05	1.14
Jagger_c3110_214	3A	422334928	0.86	0.0733	0.191	0.11	1.86	1.13
RAC875_c60161_281	7B	583476700	0.055	0.95	0.192	2.04	0.04	1.13
RAC875_c16536_80	5B	594868020	0.123	0.663	0.192	1.47	0.29	1.13
Excalibur_rep_c88310_1394	5D	482107877	0.13	0.617	0.192	1.43	0.34	1.13
GENE-0433_66	1B	199574943	0.15	0.473	0.192	1.33	0.53	1.13
Tdurum_contig13031_1347	7A	555667802	0.156	0.526	0.192	1.3	0.45	1.13
RAC875_c59860_167	7B	516472805	0.156	0.526	0.192	1.3	0.45	1.13
Kukri_c9921_1554	7B	516480338	0.156	0.526	0.192	1.3	0.45	1.13
Excalibur_rep_c75251_305	7B	516803767	0.156	0.526	0.192	1.3	0.45	1.13
RAC875_c4135_1782	1A	505675609	0.239	0.582	0.192	1	0.38	1.13
Tdurum_contig12459_491	2B	651932447	0.267	0.359	0.192	0.92	0.73	1.13
Excalibur_c17808_478	7D	609277272	0.415	0.109	0.192	0.61	1.58	1.13
Excalibur_c84687_162	2A	534934262	0.81	0.224	0.192	0.15	1.06	1.13
Kukri_c4834_1883	6B	562598032	0.0502	0.966	0.193	2.1	0.02	1.13
RAC875_c86104_111	4B	1047041	0.11	0.524	0.193	1.55	0.46	1.13
RFL_Contig356_812	2B	212943614	0.114	0.642	0.193	0.87	0.31	1.13
IACX17522	7A	57873454	0.37	0.254	0.193	0.69	0.97	1.13
Excalibur_c61806_213	3A	57570710	0.424	0.443	0.193	0.6	0.58	1.13
Ra_c69361_411	1D	408245137	0.454	0.046	0.193	0.55	2.2	1.13
BS00011521_51	1A	579830592	0.477	0.258	0.193	0.52	0.96	1.13
RAC875_c54701_277	5B	17943890	0.585	0.508	0.193	0.37	0.48	1.13
Excalibur_rep_c105614_172	2A	764100713	0.642	0.437	0.193	0.31	0.59	1.13
RAC875_rep_c70284_235	4D	62458910	0.886	0.0171	0.193	0.08	2.91	1.13
IAAV6115	1A	11934211	0.0516	0.821	0.194	2.08	0.14	1.12
Kukri_c14804_757	7B	584812826	0.0955	0.759	0.194	1.65	0.2	1.12
GENE-4587_50	7B	49186664	0.0988	0.692	0.194	1.62	0.26	1.12
Tdurum_contig11439_387	5B	552924064	0.151	0.544	0.194	1.32	0.43	1.12
D_contig26842_522	4D	506061703	0.204	0.399	0.194	1.11	0.65	1.12
BobWhite_c5324_168	6A	616819276	0.212	0.181	0.194	1.08	1.21	1.12
Tdurum_contig13140_69	4A	59321657	0.266	0.393	0.194	0.92	0.66	1.12
Kukri_c35354_321	7B	44941961	0.38	0.703	0.194	0.68	0.25	1.12
BobWhite_c15802_720	6D	10910992	0.0485	0.642	0.195	2.13	0.31	1.12
BS00064085_51	7B	538056718	0.182	0.531	0.195	1.19	0.45	1.12
[truncated: 8,159 more rows]

## Sheet: Table S2
Genotype	BobWhite_c34689_116	BS00009885_51	BS00069899_51	IACX8282	RFL_Contig3550_457	wsnp_BE444579B_Ta_2_1	Phytic acid 2016	Phytic acid 2017	Mean phytic acid	Number of phytic acid decreasing alleles
98	0	0	0	0	0	0	1.13604	1.13006	1.13305	0
99	0	0	0	0	0	0	1.1698	1.04344	1.10662	0
100	0	0	0	0	0	0	1.22022	1.21271	1.21646	0
101	0	0	0	0	0	0	1.34778	1.22587	1.28682	0
104	0	0	0	0	0	0	1.16884	1.1105	1.13967	0
105	0	0	0	0	0	0	1.24042	1.13154	1.18598	0
106	0	0	0	0	0	0	1.22737	1.1585	1.19293	0
108	0	0	0	0	0	0	1.2898	1.0708	1.1803	0
109	0	0	0	0	0	0	1.16288	1.15568	1.15928	0
110	0	0	0.5	0	0	0	1.19207	1.0738	1.13294	0
111	0	0	0.5	0	0	0	1.32392	1.1594	1.24166	0
112	0	0	0.5	0	0	0	1.34713	1.22551	1.28632	0
113	0	0	0	0	0	0	1.17681	1.11139	1.1441	0
114	0	0	0	0	0	0	1.1601	1.04888	1.10449	0
115	0	0	0	0	0	0	1.1338	1.01182	1.07281	0
116	0	0	0	0	0	0	1.22208	1.11723	1.16966	0
117	0	0	0	0	0	0	1.1668	1.15024	1.15852	0
118	0	0	0.5	0	0	0	1.30048	1.24976	1.27512	0
119	0	0	0	0	0	0	1.13007	1.10217	1.11612	0
121	0	0	0	0	0	0	1.2598	1.07467	1.16724	0
122	0	0	0	0	0	0	1.26877	1.0918	1.18028	0
123	0	0	0	0	0	0	1.16706	1.1791	1.17308	0
124	0	0	0	0	0	0	1.31872	1.2808	1.29976	0
125	0	0	0	0	0	0	1.32654	0.979031	1.15278	0
127	0	0	0.5	0	0	0	1.36362	1.12411	1.24387	0
128	0	0	0	0	0	0	1.25629	1.1068	1.18155	0
129	0	0	0	0	0	0	1.30398	1.02868	1.16633	0
130	0	0	0	0	0	0	1.25482	1.09314	1.17398	0
131	0	0	0	0	0	0	1.31278	1.06992	1.19135	0
132	0	0	0	0	0	0	1.20226	1.14952	1.17589	0
133	0	0	0	0	0	0	1.25329	1.18012	1.2167	0
134	0	0	0	0	0	0	1.27228	1.1548	1.21354	0
136	0	0	0	0	0	0	1.3008	1.20524	1.25302	0
137	0	0	0	0	0	0	1.28416	0.945175	1.11467	0
138	0	0	0.5	0	0	0	1.40622	1.09047	1.24835	0
141	0	0	0	0	0	0	1.48675	1.0713	1.27903	0
142	0	0	0	0	0	0	1.20541	1.2658	1.23561	0
143	0	0	0	0	0	0	1.33398	1.06425	1.19911	0
144	0	0	0	0	0	0	1.20722	1.1998	1.20351	0
145	0	0	0	0	0	0	1.26972	1.15393	1.21183	0
146	0	0	0	0	0	0	1.22861	1.1788	1.20371	0
147	0	0	0	0	0	0	1.23671	1.10243	1.16957	0
148	0	0	0	0	0	0	1.27633	1.18802	1.23217	0
149	0	0	0	0	0	0	1.24241	1.12326	1.18283	0
150	0	0	0	0	0	0	1.25229	1.04543	1.14886	0
151	0	0	0	0	0	0	1.31619	1.21416	1.26518	0
152	0	0	0	0	0	0	1.17746		1.17746	0
153	0	0	0	0	0	0	1.18405	1.13455	1.1593	0
155	0	0	0	0	0	0	1.23158	1.12248	1.17703	0
156	0	0	0	0	0	0	1.29695	1.06269	1.17982	0
157	0	0	0	0	0	0	1.30802	1.17978	1.2439	0
158	0	0	0	0	0	0	1.23314	1.13059	1.18186	0
159	0	0	0.5	0	0	0	1.32554	1.19643	1.26098	0
160	0	0	0	0	0	0	1.26683	1.07753	1.17218	0
161	0	0	0	0	0	0	1.19406	1.20722	1.20064	0
162	0	0	0	0	0	0	1.3488	1.2719	1.31035	0
163	0	0	0	0	0	0	1.36622	1.20662	1.28642	0
165	0	0	0	0	0	0	1.24347	1.18639	1.21493	0
166	0	0	0	0	0	0	1.23698	1.19217	1.21458	0
167	0	0	0	0	0	0	1.27521	1.24823	1.26172	0
168	0	0	0	0	0	0	1.28461	1.12674	1.20567	0
169	0	0	0	0	0	0	1.23425	1.13954	1.1869	0
170	0	0	0	0	0	0	1.43625	1.19531	1.31578	0
171	0	0	0	0	0	0	1.28924	1.12534	1.20729	0
173	0	0	0	0	0	0	1.24574	1.20424	1.22499	0
174	0	0	0	0	0	0	1.2727	1.12983	1.20127	0
175	0	0	0	0	0	0	1.35811	1.04466	1.20138	0
176	0	0	0	0	0	0	1.1928	1.0398	1.1163	0
177	0	0	0	0	0	0	1.13655	1.19343	1.16499	0
178	0	0	0	0	0	0	1.31437	1.23535	1.27486	0
179	0	0	0	0	0	0	1.30882	1.09844	1.20363	0
180	0	0	0	0	0	0	1.26626	1.18916	1.22771	0
181	0	0	0	0	0	0		1.2583	1.2583	0
182	0	0	0	0	0	0	1.14503	1.1842	1.16461	0
183	0	0	0	0	0	0	1.28113	1.25779	1.26946	0
184	0	0	0	0	0	0	1.3089	1.14253	1.22572	0
185	0	0	0	0	0	0	1.17597	1.22711	1.20154	0
186	0	0	0	0	0	0	1.21151	1.1838	1.19766	0
187	0	0	0	0	0	0	1.40019	1.10255	1.25137	0
189	0	0	0	0	0	0	1.30792	1.19994	1.25393	0
190	0	0	0	0	0	0	1.17994	1.2593	1.21962	0
191	0	0	0	0	0	0	1.25782	1.20364	1.23073	0
193	0	0	0	0	0	0	1.18226	1.15094	1.1666	0
194	0	0	0	0	0	0	1.15682	1.19531	1.17607	0
197	0	0	0	0	0	0	1.22358	1.21922	1.2214	0
198	0	0	0	0	0	0	1.40635		1.40635	0
201	0	0	0	0	0	0	1.29602	1.11559	1.2058	0
202	0	0	0	0	0	0	1.22886	1.0698	1.14933	0
205	0	0	0	0	0	0	1.26528	1.12534	1.19531	0
206	0	0	0	0	0	0	1.30507	1.13904	1.22206	0
209	0	0	0	0	0	0	1.23566	1.21389	1.22477	0
211	0	0	0	0	0	0	1.42066	1.12858	1.27462	0
213	0	0	0	0	0	0	1.3123	1.23976	1.27603	0
214	0	0	0	0	0	0	1.21814	1.09578	1.15696	0
215	0	0	0	0	0	0	1.20192	1.14204	1.17198	0
216	0	0	0.5	0	0	0	1.40851	1.0588	1.23365	0
217	0	0	0	0	0	0	1.26923	1.09848	1.18385	0
218	0	0	0	0	0	0	1.32876	1.0588	1.19378	0
219	0	0	0	0	0	0	1.42313	1.12484	1.27398	0
221	0	0	0	0	0	0	1.31129	1.34629	1.32879	0
222	0	0	0	0	0	0	1.24839	1.14585	1.19712	0
223	0	0	0	0	0	0	1.29217	1.14422	1.2182	0
224	0	0	0	0	0	0	1.4773	1.19184	1.33457	0
225	0	0	0	0	0	0	1.3453	0.966466	1.15588	0
226	0	0	0	0	0	0	1.19454	1.16461	1.17958	0
227	0	0	0	0	0	0	1.30297	1.1097	1.20634	0
228	0	0	0	0	0	0	1.17514	1.13305	1.1541	0
229	0	0	0	0	0	0	1.2114	1.0325	1.12195	0
230	0	0	0	0	0	0	1.5108	0.986472	1.24864	0
231	0	0	0	0	0	0	1.28968	1.14494	1.21731	0
235	0	0	0	0	0	0	1.31735	1.2313	1.27432	0
236	0	0	0	0	0	0	1.2727	1.16926	1.22098	0
237	0	0	0	0	0	0.5	1.25484	1.19419	1.22452	0
239	0	0	0	0	0	0	1.17514	1.08256	1.12885	0
240	0	0	0	0	0	0	1.22693	1.28651	1.25672	0
241	0	0	0	0	0	0	1.43311	1.05999	1.24655	0
242	0	0	0	0	0	0	1.26984	1.1443	1.20707	0
243	0	0	0	0	0	0	1.17217	1.20491	1.18854	0
244	0	0	0	0	0	0	1.21805	1.1893	1.20368	0
245	0	0	0	0	0	0	1.20188	1.28113	1.24151	0
247	0	0	0	0	0	0	1.15067	1.1743	1.16249	0
248	0	0	0	0	0	0	1.29056	1.15488	1.22272	0
249	0	0	0	0	0	0	1.16257	1.15102	1.1568	0
251	0	0	0	0	0	0	1.3188	1.14874	1.23377	0
252	0	0	0	0	0	0	1.34082	1.0682	1.20451	0
256	0	0	0	0	0	0	1.09164	1.109	1.10032	0
259	0	0	0	0	0	0	1.21563	1.19755	1.20659	0
260	0	0	0	0	0	0	1.39056	1.15609	1.27333	0
262	0	0	0.5	0	0	0	1.33645	1.16853	1.25249	0
263	0	0	0	0	0	0	1.22637	1.1178	1.17208	0
264	0	0	0	0	0	0	1.38854	1.23644	1.31249	0
265	0	0	0	0	0	0	1.36262	1.0908	1.22671	0
266	0	0	0	0	0	0	1.23012	1.08733	1.15873	0
268	0	0	0	0	0	0	1.27032	1.15067	1.2105	0
270	0	0	0	0	0	0	1.23068	1.03961	1.13515	0
271	0	0	0	0	0	0	1.2068	1.11715	1.16198	0
272	0	0	0	0	0	0	1.15633	1.0831	1.11971	0
273	0	0	0	0	0	0	1.21277	1.08009	1.14643	0
275	0	0	0	0	0	0	1.25283	1.1768	1.21481	0
276	0	0	0	0	0	0	1.28525	1.05661	1.17093	0
277	0	0	0	0	0	0	1.28316	1.16853	1.22585	0
278	0	0	0	0	0	0	1.25232	1.1298	1.19106	0
279	0	0	0	0	0	0	1.28825	1.0578	1.17302	0
280	0	0	0	0	0	0	1.25531	1.06944	1.16237	0
281	0	0	0	0	0	0	1.36937	1.1768	1.27308	0
283	0	0	0	0	0	0	1.32267	1.14625	1.23446	0
284	0	0	0	0	0	0	1.18603	1.12225	1.15414	0
285	0	0	0	0	0	0.5	1.38705	1.1358	1.26143	0
287	0	0	0	0	0	0	1.25881	1.12167	1.19024	0
288	0	0	0	0	0	0	1.38406	1.04187	1.21296	0
289	0	0	0	0	0	0	1.30662	1.11702	1.21182	0
292	0	0	0	0	0	0	1.22122	1.16487	1.19305	0
293	0	0	0	0	0	0.5	1.2583	1.0831	1.1707	0
71	0	0	0.5	0	1	0.5	1.26584	1.02719	1.14651	1
102	0	0	0	0	1	0	1.22265	1.31387	1.26826	1
103	0	0	0	0	1	0	1.30006	1.14503	1.22255	1
208	0	0	0.5	0	1	0	1.32876	0.962661	1.14571	1
212	0	0	0	0	1	0	1.29602	1.22218	1.2591	1
220	0	0	1	0	0	0	1.26376	1.14422	1.20399	1
232	1	0	0	0	0	0	1.14769	1.02018	1.08394	1
246	0	0	1	0	0	0	1.14769	1.1203	1.134	1
261	0	0	1	0	0	0	1.29695	1.03757	1.16726	1
274	0	0	1	0	0	0	1.29	1.13205	1.21103	1
282	1	0	0	0	0	0	1.31742	1.25229	1.28485	1
290	0	0	1	0	0	0	1.21948	1.20057	1.21002	1
295	0	0.5	0.5	0	1	0	1.29423	1.03774	1.16599	1
301	0	0	1	0	0	0	1.28992	1.14697	1.21845	1
302	0	0	1	0	0	0	1.24738	1.02984	1.13861	1
72	0	0	0	0	1	1	1.1983	1.03112	1.11471	2
204	1	0	0	0	1	0	1.07055	1.19	1.13027	2
250	1	0	1	0	0	0	1.12312	1.22345	1.17328	2
257	0	0	1	0	1	0	1.24294	1.18405	1.2135	2
258	1	0	0.5	0	1	0	1.25782	1.12534	1.19158	2
286	0	0	1	0	1	0	1.34044	1.13876	1.2396	2
294	0	0	1	0	1	0	1.16944	1.1851	1.17727	2
309	0	0	1	0	1	0.5	1.19432	1.14968	1.172	2
312	0	1	0	1	0	0.5	1.22409	1.0538	1.13894	2
313	0	1	0	1	0	0	1.2188	1.06917	1.14398	2
317	0	0	1	0	1	0.5	1.0063	1.0842	1.04525	2
325	1	0	1	0	0	0	0.963033	1.16272	1.06288	2
326	1	0	1	0	0	0	1.19148	1.0583	1.12489	2
7	0	1	0	0	1	1	1.2851	1.11623	1.20066	3
13	1	1	0	0	1	0	1.1095	1.06308	1.08629	3
31	1	0	0.5	0	1	1	1.0973	0.946907	1.0221	3
40	0	0	1	0	1	1	1.16051	1.1573	1.15891	3
42	0	1	0	0	1	1	1.14974	1.08355	1.11665	3
46	0	1	1	0	0	1	1.18737	1.01635	1.10186	3
47	1	0.5	1	0	0	1	1.12019	1.17795	1.14907	3
53	0	1	0	1	1	0	1.23946	1.03409	1.13678	3
196	1	0.5	1	0	1	0	1.4624	1.13657	1.29948	3
199	1	0	1	0	1	0	1.38259	1.08221	1.2324	3
200	1	0	1	0	1	0	1.30205	1.0938	1.19793	3
207	1	0	1	0	1	0	1.15542	0.97543	1.06543	3
310	1	0	1	0	1	0.5	1.21822	1.03076	1.12449	3
318	1	0	0	0	1	1	1.14395	1.03185	1.0879	3
6	1	1	0	1	0	1	1.0592	1.00483	1.03202	4
8	0	1	1	0	1	1	1.2095	1.16902	1.18926	4
14	0	1	0	1	1	1	1.12882	1.0703	1.09956	4
17	0	1	1	1	0	1	1.12514	1.06756	1.09635	4
18	0	1	1	1	0	1	1.09759		1.09759	4
24	1	0.5	0	1	1	1	1.10274		1.10274	4
28	1	0.5	1	0	1	1	1.06783		1.06783	4
29	1	0.5	1	0	1	1	1.02414		1.02414	4
30	1	0.5	1	0	1	1	1.1633	0.897864	1.03058	4
32	1	0.5	1	0	1	1	1.05711	0.979527	1.01832	4
35	1	1	0	1	0	1	1.29317	1.1633	1.22824	4
36	1	1	0	1	0	1	1.18093	0.992394	1.08666	4
37	1	1	1	0	1	0.5	1.14986	1.05711	1.10349	4
38	1	1	1	0	1	0	1.40734	0.977483	1.19241	4
41	0	1	1	0	1	1	1.4119	1.06607	1.23899	4
43	0	1	1	0	1	1	1.07758	1.13554	1.10656	4
51	1	1	0	0	1	1	1.35761	1.1273	1.24245	4
57	0	1	1	1	0	1	1.15701	1.16871	1.16286	4
64	1	0.5	0	1	1	1	1.14575	1.01738	1.08156	4
73	0	1	0	1	1	1	1.21689	1.1837	1.20029	4
195	1	0.5	1	1	1	0.5	1.28874	1.11767	1.20321	4
300	1	1	1	0	0	1	1.26232	1.15223	1.20727	4
320	1	0.5	0	1	1	1		1.3084	1.3084	4
329	0	1	0	1	1	1	0.982199	1.06634	1.02427	4
1	0	1	1	1	1	1	1.14004	1.10286	1.12145	5
3	0	1	1	1	1	1	1.11623	0.975992	1.04611	5
4	1	1	0	1	1	1	1.16902	1.20386	1.18644	5
9	0	1	1	1	1	1	1.2095	1.0463	1.1279	5
10	1	1	0	1	1	1	1.31776	1.0592	1.18848	5
11	1	1	0	1	1	1	1.02616	1.14763	1.08689	5
12	1	1	0	1	1	1	1.12514	1.1078	1.11647	5
19	1	1	1	1	0	1	1.1095		1.1095	5
23	1	0.5	1	1	1	1	0.948831		0.948831	5
33	1	1	1	0	1	1	1.07504	1.06783	1.07143	5
34	1	1	1	0	1	1	1.11842	1.02414	1.07128	5
39	1	1	1	0	1	1	1.2263	1.19693	1.21161	5
45	0	1	1	1	1	1	1.2101	1.08145	1.14578	5
48	0	1	1	1	1	1	1.2313	1.15501	1.19316	5
50	1	1	1	1	1	0	1.22886	1.23119	1.23002	5
55	1	1	0	1	1	1	1.02333	1.14946	1.0864	5
56	1	1	0.5	1	1	1	1.1091	1.12108	1.11509	5
61	0	1	1	1	1	1	1.2703	1.0483	1.1593	5
65	1	1	0	1	1	1	1.08767	1.05521	1.07144	5
66	1	1	0	1	1	1	1.1173	1.05611	1.08671	5
79	1	0.5	1	1	1	1	1.25627	1.10205	1.17916	5
80	1	0.5	1	1	1	1	1.33998	1.0885	1.21424	5
82	0	1	1	1	1	1	1.3273	1.22046	1.27388	5
83	1	1	1	0	1	1	1.20609	0.98726	1.09667	5
84	1	1	1	0	1	1	1.20246	1.03503	1.11875	5
88	1	0.5	1	1	1	1	1.3119	0.999284	1.15559	5
97	1	0.5	1	1	1	1	1.17183	1.11494	1.14338	5
296	1	0.5	1	1	1	1	1.2398	1.2102	1.225	5
297	0	1	1	1	1	1	1.26873	1.3128	1.29077	5
304	1	1	1	1	1	0.5	1.2265	1.03955	1.13303	5
308	1	1	0	1	1	1	1.24545	0.993801	1.11962	5
314	1	1	1	0	1	1	1.31558	0.990903	1.15324	5
315	1	1	1	0	1	1	1.21403	1.03786	1.12594	5
316	1	1	1	0	1	1		1.05262	1.05262	5
319	1	0	1	1	1	1		1.08375	1.08375	5
323	1	0	1	1	1	1	1.09345	1.11538	1.10441	5
324	1	1	0	1	1	1	1.0334	1.01476	1.02408	5
328	0	1	1	1	1	1	1.1089	1.05262	1.08076	5
2	1	1	1	1	1	1	1.1993	1.04997	1.12463	6
5	1	1	1	1	1	1	1.0463	0.959188	1.00274	6
15	1	1	1	1	1	1	1.1091	1.07393	1.09152	6
16	1	1	1	1	1	1	1.27915	1.02616	1.15265	6
20	1	1	1	1	1	1	0.991465	1.01627	1.00387	6
21	1	1	1	1	1	1	1.01923		1.01923	6
22	1	1	1	1	1	1	0.94766	0.986514	0.967087	6
25	1	1	1	1	1	1	1.1153	0.991465	1.05338	6
26	1	1	1	1	1	1	0.946907		0.946907	6
27	1	1	1	1	1	1	1.04237	0.94766	0.995015	6
49	1	1	1	1	1	1	1.16	1.02028	1.09014	6
52	1	1	1	1	1	1	1.19121	1.04097	1.11609	6
54	1	1	1	1	1	1	1.15841	1.2133	1.18585	6
58	1	1	1	1	1	1	1.25188	1.12415	1.18802	6
59	1	1	1	1	1	1	1.40317	1.00431	1.20374	6
60	1	1	1	1	1	1	1.17033	1.09413	1.13223	6
62	1	1	1	1	1	1	1.19544	1.03519	1.11532	6
63	1	1	1	1	1	1	1.16368	1.01326	1.08847	6
74	1	1	1	1	1	1	1.20552	1.0153	1.11041	6
77	1	1	1	1	1	1	1.35523	0.968614	1.16192	6
78	1	1	1	1	1	1	1.20308	1.06718	1.13513	6
85	1	1	1	1	1	1	1.0633	1.21268	1.13799	6
87	1	1	1	1	1	1	1.2598	0.953732	1.10677	6
89	1	1	1	1	1	1	1.49242	1.19058	1.3415	6
90	1	1	1	1	1	1	1.18759	1.0966	1.14209	6
91	1	1	1	1	1	1	1.32734	1.0963	1.21182	6
92	1	1	1	1	1	1	1.3018	1.11652	1.20916	6
93	1	1	1	1	1	1	1.29795	1.0183	1.15813	6
94	1	1	1	1	1	1	1.19099	1.15613	1.17356	6
95	1	1	1	1	1	1	1.17481	1.09547	1.13514	6
298	1	1	1	1	1	1	1.24723	1.10224	1.17473	6
299	1	1	1	1	1	1	1.17447	1.07031	1.12239	6
303	1	1	1	1	1	1	1.07229	1.10342	1.08786	6
305	1	1	1	1	1	1	1.13405	1.11745	1.12575	6
306	1	1	1	1	1	1	1.24194	1.13405	1.188	6
307	1	1	1	1	1	1	1.33245	1.06424	1.19834	6
311	1	1	1	1	1	1	1.3104	1.1168	1.2136	6
321	1	1	1	1	1	1		1.09692	1.09692	6
322	1	1	1	1	1	1		1.03485	1.03485	6

## Sheet: Table S3
Chromosome	Marker	Physical position	Accession number		Function annotation
		724732391	TraesCS2A02G492400		Regulator of chromosome condensation 1/beta-lactamase-inhibitor protein II
2A	RFL_Contig3550_457	724737995
		724745491	TraesCS2A02G492500
		724747429	TraesCS2A02G492600		HAD-superfamily hydrolase, subfamily IIB
		65637999	TraesCS2D02G116600		GDSL lipase/esterase and SGNH hydrolase-type esterase domain
		65689615	TraesCS2D02G116700		Serine/threonine-protein kinase, active site and Leucine-rich repeat domain, L domain-like
		65700830	TraesCS2D02G116800
		65716772	TraesCS2D02G116900
		66460699	TraesCS2D02G117000
2D	BS00069899_51	66461532
		66756383	TraesCS2D02G117100		Alpha/Beta hydrolase fold/Fungal lipase-like domain
		66760376	TraesCS2D02G117200		Serine/threonine-protein kinase, active site
		66820793	TraesCS2D02G117300		Tetratricopeptide repeat-containing domain
		66867354	TraesCS2D02G117400
		66869370	TraesCS2D02G117500		Tetratricopeptide repeat-containing domain
		67193188	TraesCS2D02G117600
		67199335	TraesCS2D02G117700
		67219847	TraesCS2D02G117800		DNA-directed DNA polymerase, family B, exonuclease domain
		67233189	TraesCS2D02G117900		Xylose isomerase-like, TIM barrel domain
		67437126	TraesCS2D02G118000		P-loop containing nucleoside triphosphate hydrolase and OBG-type guanine nucleotide-binding (G) domain, GTP binding domain
		67442923	TraesCS2D02G118100		MF: protein binding
		67496011	TraesCS2D02G118200		BP: regulation of transcription, DNA-templated
		67552480	TraesCS2D02G118300
		548797445	TraesCS5A02G344500		ABC-2 type transporter
		549202611	TraesCS5A02G345900		Auxin responsive protein
		549205042	TraesCS5A02G346000
		549206613	TraesCS5A02G346100
		549212635	TraesCS5A02G346200
		549214634	TraesCS5A02G346300
5A	IACX8282	549214927
		549216159	TraesCS5A02G346400
		549219199	TraesCS5A02G346500		Twin-arginine translocation pathway, signal sequence
		549317146	TraesCS5A02G346600
		549339725	TraesCS5A02G346700		Protein kinase, ATP binding site
		549344442	TraesCS5A02G346800		Vacuolar protein sorting-associated protein Ist1
		549349109	TraesCS5A02G346900		Leucine-rich repeat domain, L domain-like
		549352781	TraesCS5A02G347000		Zinc finger, RING-type
		549358769	TraesCS5A02G347100		Leucine-rich repeat domain, L domain-like
		573620388	TraesCS7D02G454000		Chitin-binding, type 1, conserved site
		573621950	TraesCS7D02G454100		Ubiquitin-related domain
		573691998	TraesCS7D02G454200		Beta tubulin, autoregulation binding site
7D	BobWhite_c34689_116	573694961
		573696298	TraesCS7D02G454300		MF: dolichyl-diphosphooligosaccharide-protein glycotransferase activity
		573819781	TraesCS7D02G454400		Leucine-rich repeat domain, L domain-like
		573826383	TraesCS7D02G454500		MF: dolichyl-diphosphooligosaccharide-protein glycotransferase activity
		573829010	TraesCS7D02G454600		CRAL-TRIO lipid binding domain
		573832438	TraesCS7D02G454700		P-loop containing nucleoside triphosphate hydrolase
